# Supplementary material for: Digital finance and M&As: An empirical study and mechanism analysis
Source: PLoS One. 2023 Aug 10;18(8):e0289845. doi: 10.1371/journal.pone.0289845 (PMC10414609; doi:10.1371/journal.pone.0289845)
Supplement: S1 File — (XLSX) [file pone.0289845.s001.xlsx]

## Sheet: Sheet1
code	MA	DF	SA	KZ	EquityNature	proportion	interest rate	market value	lev	EBIT	EBIT1	ownership	separation	region	sector	coverage	usage	digitailization	average
600496	0	33.07	-3.63786	3.71225	1	100	2.75	9.92221	1.37404	8.57665	3.77269e+08	49.48	0	2	2	20.2	55.58	34.66	36.8133
300245	0	80.19	-3.3418	-2.12038	1	60	2.75	8.9555	0.991059	7.79526	6.24112e+07	73.69	0	1	3	98.85	86.24	7.58	64.2233
300232	0	69.48	-3.27379	-0.900314	1	60	3	8.96659	1.12978	7.69479	4.95208e+07	70.72	1	1	2	63.41	80.97	68.66	71.0133
000520	0	39.82	-3.90654	5.66563	1	100	3.25	10.0327	#N/A	#NUM!	-5.51453e+08	30.87	0	2	3	35.17	53.56	30.18	39.6367
600056	0	79.41	-3.7169	#N/A	0	100	3.25	#N/A	1.10427	8.64381	4.40361e+08	70.53	1	1	2	97.53	72.23	32.59	67.45
002243	0	69.48	-3.21699	1.74929	0		3.25	9.39849	1.59146	8.12244	1.32567e+08	72.02	0	1	2	63.41	80.97	68.66	71.0133
000759	0	39.82	-4.03118	2.58066	0	39	3.25	10.0341	1.67904	8.61984	4.16714e+08	38.08	0	2	3	35.17	53.56	30.18	39.6367
002238	0	69.48	-3.75565	0.812928	0	100	3.25	9.78302	2.60966	8.09647	1.24872e+08	80.01	0	1	3	63.41	80.97	68.66	71.0133
000695	0	60.58	-3.83061	4.68308	0	25	3.25	9.35269	9.81962	7.60012	3.98214e+07	43.24	0	1	2	69.37	53.33	44.72	55.8067
600970	0	62.08	-3.48708	5.09952	0	100	3.25	10.4294	1.10109	9.27563	1.88639e+09	72.55	0	1	2	66.7	79.22	15.71	53.8767
002642	0	79.41	-3.44882	-1.46216	1	56.66	3.25	9.12831	1.08905	7.95176	8.9487e+07	71.45	0	1	3	97.53	72.23	32.59	67.45
300219	0	69.48	-3.30308	0.027055	0	80	3.25	9.08661	1.1745	7.94774	8.86618e+07	76.63	0	1	2	63.41	80.97	68.66	71.0133
600458	0	32.68	-3.83265	4.08169	0	60	3.25	9.83549	1.39841	8.49786	3.14676e+08	44.61	0	2	2	15.33	60.73	39.02	38.36
600860	0	79.41	-3.80901	3.49879	0	100	3.25	9.3421	4.27092	7.3344	2.15974e+07	73.78	0	1	2	97.53	72.23	32.59	67.45
002306	0	79.41	-3.58453	-1.13066	1	100	3.5	9.40171	1.84062	8.17958	1.51211e+08	60.49	0	1	3	97.53	72.23	32.59	67.45
000550	0	29.74	-3.8499	0.000713	0	100	3.5	10.2757	1.08217	9.29218	1959675099	80.14	0	2	2	13.97	54.82	36.21	35
002682	0	61.76	#N/A	#N/A	0	2.24	3.5	#N/A	1.51649	8.52943	3.38401e+08	#N/A	0	1	3	63.28	68.51	44.5	58.7633
000959	0	79.41	-3.582	3.64421	0		3.5	10.2175	0	7.43232	2.70594e+07	65.15	0	1	2	97.53	72.23	32.59	67.45
000582	0	33.89	-3.94954	2.58043	0	100	3.5	9.12999	1.99481	7.82986	6.75867e+07	49.06	0	1	3	19.98	44.06	61.33	41.79
002440	0	77.39	-3.43791	0.35835	1	20	3.5	9.77575	1.14074	8.75791	5.72678e+08	62.2	0	1	2	85.53	93.52	21.22	66.7567
002460	0	29.74	-3.17104	1.28312	1	51	3.5	9.31259	1.34138	7.77587	5.96851e+07	60.33	1	2	2	13.97	54.82	36.21	35
600886	0	79.41	-3.61587	4.29887	0	61	3.5	11.0654	6.38817	9.49556	3.13012e+09	72.08	0	1	2	97.53	72.23	32.59	67.45
002665	0	18.84	#N/A	#N/A	1	51	3.5	#N/A	1.10853	8.13931	1.3782e+08	#N/A	0	3	2	4.99	12.76	75.61	31.12
002306	0	79.41	-3.58453	-1.13066	1	45	3.5	9.40171	1.84062	8.17958	1.51211e+08	60.49	1	1	3	97.53	72.23	32.59	67.45
002306	0	79.41	-3.58453	-1.13066	1	90	3.5	9.40171	1.84062	8.17958	1.51211e+08	60.49	0	1	3	97.53	72.23	32.59	67.45
002437	0	33.58	-3.56878	0.406847	1	75	3.5	9.50161	0.963843	8.03844	1.09256e+08	79.86	0	2	2	21.12	36.28	69.83	42.41
002016	0	69.48	-3.57284	5.97473	1	10	3.5	9.575	1.04444	8.17652	1.50148e+08	77.37	0	1	3	63.41	80.97	68.66	71.0133
600419	0	20.34	-3.28062	3.31342	0	96.8	3.5	8.88304	4.76565	6.80421	6.37107e+06	50.62	0	3	2	12.92	23.6	38.92	25.1467
002444	0	77.39	-3.26744	1.31722	1	9.657	3.5	9.57657	1.0508	8.56607	3.68189e+08	73.52	1	1	2	85.53	93.52	21.22	66.7567
002024	0	62.08	-3.30431	1.73949	1		3.5	10.9434	1.08794	9.78319	6069990000	50.94	0	1	3	66.7	79.22	15.71	53.8767
002399	0	69.48	-3.67058	-2.04332	1	10.02	3.5	10.021	0.815567	8.75801	5.72804e+08	90.31	0	1	2	63.41	80.97	68.66	71.0133
002267	0	40.96	-3.39725	1.77102	0		3.5	10.0481	1.62407	8.73769	5.46622e+08	82.18	0	3	2	37.81	29.74	71.74	46.43
600019	0	80.19	-2.98329	2.19457	0	71.8032	3.5	11.3066	2.42508	9.97	9.33245e+09	77.68	0	1	2	98.85	86.24	7.58	64.2233
001696	0	41.89	-4.03401	1.94374	1	10	3.5	9.84629	1.1755	8.64453	4.41097e+08	49.88	0	3	2	40.38	47.46	36.77	41.5367
000566	0	45.56	-3.87841	1.89837	0	40	3.5	9.71346	1.40188	8.16304	1.45558e+08	51.36	0	1	2	30.96	57.74	71.63	53.4433
600406	0	62.08	-3.55719	4.47826	0	100	3.5	10.5545	1.02529	8.98772	9.72126e+08	54.66	0	1	3	66.7	79.22	15.71	53.8767
000630	0	33.07	-3.77677	2.73946	0	100	3.5	10.6505	1.64704	9.35773	2.27891e+09	56.77	0	2	2	20.2	55.58	34.66	36.8133
600579	0	38.55	-3.54286	6.60885	0	100	3.5	9.4246	#N/A	#NUM!	-2.61404e+08	50.09	0	1	2	33.67	47.16	39.01	39.9467
000048	0	69.48	-3.75003	4.31834	1	100	3.5	9.59057	1.11122	8.80906	6.44264e+08	37.94	0	1	2	63.41	80.97	68.66	71.0133
002288	0	69.48	-3.31641	3.8516	1	100	3.5	9.17877	1.84949	7.81413	6.51817e+07	71.89	0	1	2	63.41	80.97	68.66	71.0133
300003	0	79.41	-3.25254	-0.286453	1	44.64	3.5	9.73862	0.995679	8.71246	5.15778e+08	85.72	1	1	2	97.53	72.23	32.59	67.45
300294	0	29.74	#N/A	#N/A	1	32	3.5	#N/A	1.25588	7.90292	7.99684e+07	#N/A	0	2	2	13.97	54.82	36.21	35
300075	0	79.41	-3.42665	0.149096	1	100	3.5	9.10217	0.773064	7.63872	4.35234e+07	64.27	1	1	3	97.53	72.23	32.59	67.45
600479	0	32.68	-3.792	1.17949	0	32	3.5	9.54456	1.35007	8.02472	1.05858e+08	45.69	0	2	2	15.33	60.73	39.02	38.36
000400	0	28.4	-3.87424	2.86157	0	75	3.5	10.0053	1.48924	8.65383	4.50644e+08	45.03	0	2	2	13.54	38.11	59.81	37.1533
002564	0	62.08	-3.5554	4.76162	0	95	3.5	9.6524	1.51463	8.32202	2.09904e+08	73.41	1	1	2	66.7	79.22	15.71	53.8767
002466	0	40.16	-3.21515	2.07983	1	100	3.5	9.27977	1.19407	7.62659	4.2324e+07	76.67	0	3	2	29.02	58.56	43.5	43.6933
601098	0	32.68	-3.25529	0.286051	0	46	3.5	10.1049	1.00501	8.81568	6.5415e+08	78.79	0	2	3	15.33	60.73	39.02	38.36
000605	0	79.41	-3.17465	6.63824	0	100	3.5	8.63989	#N/A	#NUM!	-1.82721e+06	62.43	0	1	2	97.53	72.23	32.59	67.45
002115	0	77.39	-3.40014	2.66032	1	51	3.5	9.51984	1.30233	8.18288	1.52365e+08	57.33	0	1	2	85.53	93.52	21.22	66.7567
000156	0	77.39	-3.47328	#N/A	0		3.5	#N/A	1.19162	8.12323	1.32809e+08	46.58	0	1	3	85.53	93.52	21.22	66.7567
002543	0	127.06	-3.50624	0.128534	1	8	3.5	9.53656	1.34854	8.39212	2.46674e+08	76.61	0	1	2	111.37	149.38	138.31	133.02
000692	0	103.53	-3.90866	2.64212	0	40.43	3.5	9.52243	5.95137	7.9874	9.71412e+07	40.53	0	1	2	89.01	120.36	120.91	110.093
000564	0	98.24	-3.95758	-0.069431	1	44	3.5	9.77825	3.42188	8.27095	1.86618e+08	56.98	0	3	3	83.62	98.61	145.88	109.37
600369	0	100.02	-3.85746	#N/A	0	100	3.5	10.3903	1.15739	8.58566	3.8518e+08	72.8	0	3	3	85.39	116.14	119.05	106.86
300332	0	150.65	-3.29325	0.88954	1	60	3.5	9.30581	1.7773	8.08547	1.2175e+08	60.91	0	1	2	155.56	159.42	118.47	144.483
002515	0	146.35	-3.76879	0.541494	1	67.5	3.5	9.11545	1.26514	7.57508	3.75903e+07	71.29	0	1	2	128.5	200.42	107.07	145.33
000428	0	93.71	-3.83544	3.13323	0	62	3.5	9.89937	3.19668	8.45675	2.86256e+08	50.71	0	2	3	63.39	132.38	123.56	106.443
001914	0	127.06	#N/A	#N/A	0	46.22	3.5	10.1847	1.40671	8.95795	9.07708e+08	#N/A	0	1	3	111.37	149.38	138.31	133.02
002465	0	127.06	-3.35758	-0.250104	0	90	3.5	9.78726	0.97703	8.36998	2.34411e+08	37.46	0	1	2	111.37	149.38	138.31	133.02
300303	0	127.06	-3.31916	-5.66452	1	100	3.5	9.10347	1.02252	7.98283	9.6124e+07	71.78	1	1	2	111.37	149.38	138.31	133.02
600011	0	150.65	-3.22844	2.58723	0	50	3.5	11.4504	3.11922	10.2628	18315737312	87.33	0	1	2	155.56	159.42	118.47	144.483
002684	0	83.68	-3.43217	2.9745	1	100	3.5	9.05968	1.39338	7.75832	5.73222e+07	74.69	1	2	2	61.93	98.07	129.37	96.4567
300003	0	150.65	-3.29977	-1.83499	1	23.44	3.5	9.65168	1.02207	8.65476	4.5161e+08	80.86	0	1	2	155.56	159.42	118.47	144.483
000973	0	127.06	-4.11737	1.92934	0	55	3.5	9.78467	2.45403	8.42301	2.64859e+08	30.61	0	1	2	111.37	149.38	138.31	133.02
300249	0	100.13	-3.34765	1.60277	1	51.07	3.5	8.89961	0.989279	7.57686	3.77453e+07	73.61	0	3	3	74.36	126.5	137.31	112.723
000538	0	84.43	-3.8966	2.4645	0	100	3.5	10.7063	1.04981	9.26273	1.83118e+09	69.01	0	3	2	52.78	111.96	138.91	101.217
300110	0	100.35	-3.54756	1.31219	0	30	3.5	9.40404	1.41051	8.08384	1.21293e+08	70.98	0	1	2	80.15	127.53	117.68	108.453
002696	0	89.35	-3.54759	-1.56685	0	100	3.5	9.20652	1.35942	8.00374	1.00864e+08	72.92	1	1	1	66.47	104.58	137.25	102.767
300284	0	122.03	-3.54235	1.38229	1	70	3.5	9.492	1.17241	8.22907	1.69462e+08	50.16	0	1	3	106.69	156.55	109.94	124.393
600814	0	146.35	-3.88294	#N/A	0	60	3.5	#N/A	1.43461	8.03727	1.08961e+08	36.382	0	1	3	128.5	200.42	107.07	145.33
000058	0	127.06	-3.7452	1.81067	0	72.0461	3.5	9.48556	1.29952	7.78703	6.12386e+07	36.97	0	1	3	111.37	149.38	138.31	133.02
600287	0	122.03	-3.91644	4.42765	0	25.96	3.5	9.77349	2.87134	8.14189	1.38639e+08	59.28	0	1	3	106.69	156.55	109.94	124.393
600516	0	76.29	-3.67212	-0.056696	1	100	3.5	10.1683	1.50894	8.88129	7.6084e+08	54.5	0	3	2	54.72	68.98	160.79	94.83
000978	0	89.35	-3.68751	1.56567	0	65	3.5	9.49531	2.64659	8.0508	1.12408e+08	46.42	0	1	3	66.47	104.58	137.25	102.767
600183	0	127.06	-4.23543	0.948268	0	70.2	3.5	9.92704	1.64529	8.63659	433105424	50.61	0	1	2	111.37	149.38	138.31	133.02
002543	0	127.06	-3.50624	0.128534	1		3.5	9.53656	1.34854	8.39212	2.46674e+08	76.61	0	1	2	111.37	149.38	138.31	133.02
300095	0	91.93	-3.46603	0.91453	1	60	3.5	9.01786	2.22131	7.59455	3.93141e+07	68.2	0	2	2	59.82	132.68	123.92	105.473
300229	0	150.65	-3.77867	-0.655923	1	30	3.5	9.18962	0.941091	7.81825	6.58032e+07	78.85	0	1	3	155.56	159.42	118.47	144.483
300190	0	122.03	-3.41626	1.45609	1	60	3.5	9.17745	0.803953	7.76867	5.87044e+07	73.88	1	1	3	106.69	156.55	109.94	124.393
002050	0	146.35	-3.59777	1.45969	1	30	3.5	9.86378	1.39062	8.59403	3.92672e+08	74.36	1	1	2	128.5	200.42	107.07	145.33
002573	0	150.65	-3.5795	-0.218303	0	51	3.5	9.63043	1.62616	8.05688	1.13992e+08	73.07	0	1	3	155.56	159.42	118.47	144.483
000733	0	75.87	-3.75262	1.71815	0	100	3.5	9.54097	2.21345	8.14129	1.3845e+08	39.45	0	3	2	49.87	89.92	136.21	92
002198	0	127.06	-3.09611	3.37776	1	64.47	3.5	9.102	3.36949	6.95213	8.95628e+06	60.05	0	1	2	111.37	149.38	138.31	133.02
600976	0	101.42	-3.83001	-0.022475	1	52.38	3.5	9.43667	1.11956	7.96933	9.31807e+07	43.74	0	2	3	82.06	125.84	121	109.633
600023	0	146.35	#N/A	#N/A	0	60.2	3.5	#N/A	#N/A	#N/A	#N/A	#N/A	0	1	2	128.5	200.42	107.07	145.33
002185	0	76.29	-3.49543	1.13018	1	28.85	3.5	9.59973	2.34083	8.20573	1.60593e+08	49.09	0	3	2	54.72	68.98	160.79	94.83
002554	0	93.71	-3.65511	0.402173	0	51	3.5	9.3624	0.989452	8.01456	1.03408e+08	60.97	1	2	2	63.39	132.38	123.56	106.443
300226	0	150.77	-3.44745	2.30784	1	6.67	3.5	8.93705	1.1893	7.65372	4.50529e+07	68.76	1	1	3	149.35	174.72	111.94	145.337
000793	0	102.94	-3.95711	#N/A	0	38.75	3.5	#N/A	1.23582	8.84414	6.98455e+08	44.94	0	1	3	79.51	120.72	147.98	116.07
000785	0	101.42	-4.02262	1.9567	1	14	3.5	9.55136	2.66745	8.19004	1.54897e+08	47.73	0	2	3	82.06	125.84	121	109.633
000902	0	101.42	-3.57806	4.9913	1	100	3.5	9.42295	#N/A	#NUM!	-6.42272e+06	36.81	0	2	2	82.06	125.84	121	109.633
300595	0	96.63	#N/A	#N/A	1	100	3.5	#N/A	#N/A	#N/A	#N/A	#N/A	0	2	2	66.06	138.06	122.31	108.81
002512	0	123.21	-3.84145	0.785752	1	100	3.5	9.27117	1.20202	7.79931	6.29957e+07	72.32	1	1	2	112.74	140.25	126.79	126.593
300319	0	127.06	-3.26006	-4.98069	0	51	3.5	8.68469	1.01985	7.43217	2.70499e+07	75	0	1	2	111.37	149.38	138.31	133.02
002696	0	89.35	-3.54759	-1.56685	0		3.5	9.20652	1.35942	8.00374	1.00864e+08	72.92	1	1	1	66.47	104.58	137.25	102.767
002061	0	146.35	-3.6831	3.425	0	28	3.5	9.4406	2.94546	8.05508	1.13522e+08	43.59	0	1	2	128.5	200.42	107.07	145.33
000723	0	92.98	-3.80176	3.26186	1	100	3.5	9.16628	#N/A	#NUM!	-4.07299e+07	45.38	1	2	2	75.2	86.48	163.5	108.393
000861	0	127.06	-3.71438	2.6963	1	100	3.5	9.78399	1.32039	8.79957	6.30333e+08	75.99	0	1	3	111.37	149.38	138.31	133.02
002368	0	150.65	-3.53912	1.17972	0	91	3.5	9.59286	0.958947	8.14015	1.38086e+08	68.73	0	1	3	155.56	159.42	118.47	144.483
002570	0	146.35	-3.67708	-4.52884	1	100	3.5	9.9165	1.11581	8.84667	7.02539e+08	65.43	0	1	2	128.5	200.42	107.07	145.33
600350	0	100.35	-3.54154	1.11638	0	44.9	3.5	10.474	1.56891	9.46064	2888279391	87.3	0	1	3	80.15	127.53	117.68	108.453
002090	0	122.03	-3.74373	2.34778	1	25	3.5	9.29011	1.96687	7.77334	5.93392e+07	60.74	0	1	2	106.69	156.55	109.94	124.393
601901	0	93.71	-3.75809	#N/A	0	60	3.5	10.5388	1.2072	8.82373	6.6639e+08	64.06	0	2	3	63.39	132.38	123.56	106.443
002537	0	100.35	-3.45512	3.60626	1	80	3.5	9.42185	1.54502	8.18873	1.54428e+08	75.88	1	1	2	80.15	127.53	117.68	108.453
002059	0	84.43	-3.54014	0.488536	0	100	3.5	9.30964	1.45389	7.67408	4.72147e+07	72.25	0	3	3	52.78	111.96	138.91	101.217
300257	0	146.35	-3.5495	-0.627248	1		3.5	9.75517	1.06457	8.50269	3.1819e+08	72.79	0	1	2	128.5	200.42	107.07	145.33
600393	0	127.06	-4.31111	4.31828	1	65	3.5	9.66828	4.6041	7.80963	6.45104e+07	55.35	0	1	3	111.37	149.38	138.31	133.02
600267	0	146.35	-3.69713	2.17772	0	15	3.5	10.2522	2.187	8.58949	3.88591e+08	67.41	1	1	2	128.5	200.42	107.07	145.33
600420	0	150.77	-3.61324	1.41887	0	86.8672	3.5	9.69383	1.39741	8.30554	2.02089e+08	60.77	0	1	2	149.35	174.72	111.94	145.337
002539	0	100.13	-3.83787	2.39536	1	30	3.5	9.72026	2.13606	8.44098	2.76044e+08	76.09	0	3	2	74.36	126.5	137.31	112.723
600079	0	101.42	-3.91108	2.92374	1	60	3.5	10.1756	1.32425	8.91984	8.31458e+08	33.3	0	2	2	82.06	125.84	121	109.633
300260	0	122.03	-3.48387	1.2813	1	25	3.5	8.99198	2.2542	7.27755	1.89475e+07	72.08	1	1	2	106.69	156.55	109.94	124.393
000671	0	123.21	-3.94227	3.94137	1	25	3.5	10.3189	1.11588	8.90306	7.99941e+08	73.49	0	1	3	112.74	140.25	126.79	126.593
002153	0	150.65	-3.65186	-1.05404	1	55	3.5	9.64007	1.06876	8.52622	3.3591e+08	84.45	1	1	3	155.56	159.42	118.47	144.483
000826	0	101.42	-3.91652	2.10589	0	100	3.5	10.2263	1.44325	8.79973	6.30562e+08	57.61	0	2	3	82.06	125.84	121	109.633
600965	0	89.32	-3.54174	2.05024	1	100	3.5	9.24876	2.51857	7.43342	2.71279e+07	38.42	1	1	2	65.46	108.15	133.9	102.503
000837	0	98.24	-3.68176	3.58991	0	100	3.5	9.45573	5.45029	7.60095	3.98983e+07	35.87	0	3	2	83.62	98.61	145.88	109.37
002077	0	122.03	-3.6378	4.77127	0	100	3.5	9.73634	3.48361	8.50423	3.19324e+08	55.96	0	1	3	106.69	156.55	109.94	124.393
600686	0	123.21	-3.91297	2.2882	0	100	3.5	10.1434	1.24699	8.65419	4.51015e+08	44.25	0	1	2	112.74	140.25	126.79	126.593
002255	0	122.03	-3.33474	2.31971	1	51	3.5	9.60717	1.18134	8.28175	1.91316e+08	45.1	1	1	2	106.69	156.55	109.94	124.393
600881	0	87.23	-4.00743	4.83974	0	20	3.5	10.6145	3.45996	9.23078	1.70128e+09	24.97	1	2	2	69.43	93.83	133.99	99.0833
300007	0	83.68	-3.1511	0.570226	1	51.1	3.5	9.06788	1.08227	7.71089	5.13914e+07	56.94	0	2	2	61.93	98.07	129.37	96.4567
300128	0	122.03	-3.43656	1.32767	0	30	3.5	9.50353	1.17829	8.30327	2.01034e+08	81.29	1	1	2	106.69	156.55	109.94	124.393
300189	0	102.94	-3.576	0.341215	1	66.67	3.5	9.3084	0.937099	7.72938	5.3626e+07	59.35	0	1	1	79.51	120.72	147.98	116.07
000810	0	100.13	-4.01603	1.58843	1	100	3.5	9.17758	4.67462	7.68874	4.88361e+07	75.32	0	3	2	74.36	126.5	137.31	112.723
002430	0	146.35	-3.54931	2.55763	0	26.667	3.5	9.99704	1.31364	8.79388	6.22126e+08	81.86	0	1	2	128.5	200.42	107.07	145.33
002402	0	127.06	-3.23052	0.082665	1	20	3.5	9.04104	1.40329	7.40868	2.56261e+07	58.77	1	1	2	111.37	149.38	138.31	133.02
002081	0	122.03	-3.88081	2.45196	1	21	3.5	10.6162	0.99835	9.1074	1.28055e+09	63.74	0	1	2	106.69	156.55	109.94	124.393
002081	0	122.03	-3.88081	2.45196	1	40	3.5	10.6162	0.99835	9.1074	1.28055e+09	63.74	0	1	2	106.69	156.55	109.94	124.393
002533	0	93.71	-3.45158	-0.815225	1	100	3.5	9.39978	1.16538	8.08724	1.22247e+08	47.18	0	2	2	63.39	132.38	123.56	106.443
600802	0	123.21	-3.91635	3.10817	0	100	3.5	9.71978	10.9246	8.20546	1.60493e+08	47.8	0	1	2	112.74	140.25	126.79	126.593
600252	0	89.35	-3.91731	-1.48557	0	100	3.5	10.0616	1.13162	8.94992	8.91093e+08	31.055	1	1	2	66.47	104.58	137.25	102.767
600705	0	87.91	-3.68615	2.70311	0	10.2	3.5	10.8407	1.04251	9.33351	2.15533e+09	57.26	0	2	3	66.48	100.46	135.89	100.943
000767	0	92.98	-3.88702	4.67028	0	50.76	3.5	10.2173	147.801	8.69046	4.90293e+08	60.17	0	2	2	75.2	86.48	163.5	108.393
000767	0	92.98	-3.88702	4.67028	0	54	3.5	10.2173	147.801	8.69046	4.90293e+08	60.17	0	2	2	75.2	86.48	163.5	108.393
000630	0	96.63	-3.78177	3.98829	0	16	3.5	10.7379	2.41676	9.2626	1.83061e+09	56.44	0	2	2	66.06	138.06	122.31	108.81
000882	0	150.65	-3.71306	2.72724	0	80.05	3.5	9.85458	5.3092	8.34031	2.18934e+08	70.81	0	1	3	155.56	159.42	118.47	144.483
002080	0	122.03	-3.59739	2.42903	0	100	3.5	9.78426	2.34014	8.37058	2.34734e+08	68.49	0	1	2	106.69	156.55	109.94	124.393
600302	0	98.24	-3.60642	0.991134	0	55	3.5	9.19219	#N/A	#NUM!	-5.64442e+07	51.32	0	3	2	83.62	98.61	145.88	109.37
600661	0	150.77	-3.8405	2.89035	1	100	3.5	9.1899	#N/A	#NUM!	-2.42606e+07	47.66	0	1	3	149.35	174.72	111.94	145.337
600335	0	122.96	-3.60717	6.86497	0	100	3.5	10.3208	1.54388	8.94301	8.77012e+08	83.54	0	1	3	110.61	135.77	140.44	128.94
601058	0	100.35	-3.55362	1.70622	1	51	3.5	9.88611	2.87279	8.4649	2.91676e+08	47.4268	0	1	2	80.15	127.53	117.68	108.453
000100	0	127.06	-3.24057	2.75159	1	30	3.5	10.8931	2.62942	9.29917	1991437000	24.33	1	1	2	111.37	149.38	138.31	133.02
002182	0	122.03	-3.90057	2.67388	1	45	3.5	9.57202	7.81218	7.98487	9.65764e+07	35.82	1	1	2	106.69	156.55	109.94	124.393
000712	0	127.06	-3.739	-1.63644	1	66.0517	3.5	9.61018	2.35342	7.81692	6.56018e+07	62.63	0	1	3	111.37	149.38	138.31	133.02
002110	0	123.21	-3.58689	3.62541	0		3.5	9.93921	0	7.9976	9.94481e+07	80.64	0	1	2	112.74	140.25	126.79	126.593
300182	0	150.65	-3.31052	-0.761571	1	61.04	3.5	9.29072	1.1639	8.19832	1.57879e+08	77.59	0	1	3	155.56	159.42	118.47	144.483
300205	0	101.42	-3.60417	1.10501	0	18	3.5	9.22427	1.43358	7.65272	4.4949e+07	64.22	0	2	2	82.06	125.84	121	109.633
601519	0	150.77	-3.6256	1.08338	1	100	3.5	9.62893	#N/A	#NUM!	-3.5058e+08	78.33	1	1	3	149.35	174.72	111.94	145.337
601519	0	150.77	-3.6256	1.08338	1	100	3.5	9.62893	#N/A	#NUM!	-3.5058e+08	78.33	1	1	3	149.35	174.72	111.94	145.337
300152	0	89.32	-3.46185	1.2376	1	51	3.5	9.35116	0.83844	7.79864	6.28992e+07	40.09	0	1	3	65.46	108.15	133.9	102.503
600980	0	150.65	-3.29011	4.10273	0	100	3.5	9.19033	#N/A	#NUM!	-2.00341e+07	42.23	0	1	2	155.56	159.42	118.47	144.483
600109	0	100.13	-4.08516	#N/A	1	100	3.5	10.4075	1.08907	8.57577	3.76504e+08	68.11	0	3	3	74.36	126.5	137.31	112.723
600711	0	123.21	-3.90739	3.41779	1	85.713	3.5	9.47253	6.62526	7.66745	4.64996e+07	50.35	0	1	2	112.74	140.25	126.79	126.593
002350	0	150.65	-3.52925	0.275135	1	35	3.5	9.33248	1.12403	7.98619	9.68699e+07	77.29	0	1	2	155.56	159.42	118.47	144.483
002475	0	127.06	-3.47505	1.57615	1	25	3.5	9.77576	1.21306	8.61489	4.11995e+08	82.17	1	1	2	111.37	149.38	138.31	133.02
002375	0	146.35	-3.34093	3.42261	1	51	3.5	10.1605	1.052	8.88016	7.58854e+08	69.69	0	1	2	128.5	200.42	107.07	145.33
002112	0	146.35	-3.48562	1.81933	0		3.5	9.14515	8.18308	7.4378	2.74029e+07	42.93	0	1	2	128.5	200.42	107.07	145.33
600170	0	150.77	-3.39188	2.71935	0	100	3.5	10.9261	1.58243	9.33994	2.18747e+09	74.1	0	1	2	149.35	174.72	111.94	145.337
000967	0	146.35	-3.871	2.40733	1	100	3.5	9.33555	2.50922	8.1452	1.39702e+08	46.31	0	1	3	128.5	200.42	107.07	145.33
600143	0	127.06	-3.56474	0.611324	1	66.5	3.5	10.2749	1.38657	9.04297	1.104e+09	51.9	0	1	2	111.37	149.38	138.31	133.02
000789	0	91.93	-3.75381	2.15601	0	100	3.5	9.96906	2.43855	8.77718	5.98663e+08	59.41	0	2	2	59.82	132.68	123.92	105.473
600498	0	101.42	-3.64568	1.68496	0	10	3.5	10.2334	1.32903	8.81256	6.49476e+08	63	0	2	2	82.06	125.84	121	109.633
300001	0	100.35	-3.40812	0.934531	1	51.02	3.5	9.24146	1.11831	7.94697	8.8506e+07	73.1	0	1	2	80.15	127.53	117.68	108.453
002264	0	123.21	-3.34967	0.659879	1	19.5	3.5	9.5966	1.78048	8.29008	1.95021e+08	65.34	0	1	3	112.74	140.25	126.79	126.593
600810	0	83.68	-3.90264	3.95512	0	51	3.5	9.98431	#N/A	#NUM!	-3.21047e+07	61.46	0	2	2	61.93	98.07	129.37	96.4567
000426	0	91.68	-3.86885	2.99651	1	51	3.5	9.84096	2.51297	8.34717	2.22419e+08	53.13	0	2	2	75.03	95.44	139.78	103.417
600170	0	150.77	-3.39188	2.71935	0	58	3.5	10.9261	1.58243	9.33994	2.18747e+09	74.1	0	1	2	149.35	174.72	111.94	145.337
002138	0	127.06	-3.3781	-0.227227	1		3.5	9.63798	1.56988	8.17012	1.47953e+08	57.74	0	1	2	111.37	149.38	138.31	133.02
002047	0	127.06	-3.48816	2.38626	0	100	3.5	9.23025	#N/A	#NUM!	-7.938e+07	48.67	1	1	2	111.37	149.38	138.31	133.02
300164	0	98.24	-3.76984	0.221354	1	100	3.5	9.34944	0.961273	7.70484	5.06807e+07	60.07	1	3	2	83.62	98.61	145.88	109.37
600292	0	100.02	-3.87791	2.06789	0	100	3.5	9.84752	2.87845	8.61097	4.0829e+08	69.3	0	3	3	85.39	116.14	119.05	106.86
600846	0	150.77	-3.91543	3.2881	0	10	3.5	9.86039	1.22605	8.36927	2.3403e+08	26.73	0	1	2	149.35	174.72	111.94	145.337
300179	0	83.68	-3.59001	-0.489332	1	80	3.25	9.05821	0.973293	7.44493	2.78566e+07	67.92	1	2	2	61.93	98.07	129.37	96.4567
300088	0	96.63	-3.34741	-0.127322	0	100	3.25	9.561	1.25246	8.39043	2.45715e+08	59.48	0	2	2	66.06	138.06	122.31	108.81
300100	0	146.35	-3.32964	-1.21443	1	100	3.25	9.23457	1.46579	8.15611	1.43254e+08	70.29	1	1	2	128.5	200.42	107.07	145.33
300114	0	98.24	-3.44567	0.709759	0	100	3.25	9.0921	1.32137	7.6658	4.63239e+07	76.85	0	3	2	83.62	98.61	145.88	109.37
600393	0	127.06	-4.31111	4.31828	1	36	3.25	9.66828	4.6041	7.80963	6.45104e+07	55.35	0	1	3	111.37	149.38	138.31	133.02
600206	0	150.65	-3.57085	3.02267	0	96.47	3.25	9.41321	#N/A	#NUM!	-1.05598e+08	48.28	0	1	2	155.56	159.42	118.47	144.483
002244	0	146.35	-3.22851	2.78281	1	30	3.25	10.6457	1.118	9.25464	1.79739e+09	82.52	0	1	3	128.5	200.42	107.07	145.33
600372	0	150.65	-3.66744	3.32361	0	100	3.25	10.2224	1.39972	8.78675	6.11997e+08	81.7	0	1	2	155.56	159.42	118.47	144.483
002367	0	122.03	-3.33755	-0.390598	1	55	3.25	9.54493	1.072	8.30003	1.99539e+08	64.82	1	1	2	106.69	156.55	109.94	124.393
600893	0	98.24	-3.90814	2.64529	0	100	3.25	10.253	2.06196	8.67488	4.73016e+08	58.91	0	3	2	83.62	98.61	145.88	109.37
002425	0	127.06	-3.4674	0.737664	1	10	3.25	9.13128	1.60951	7.82866	6.74006e+07	75.95	1	1	3	111.37	149.38	138.31	133.02
600578	0	150.65	-3.51493	1.89242	0	100	3.25	10.4757	1.95076	9.5149	3.27264e+09	89.65	0	1	2	155.56	159.42	118.47	144.483
002440	0	146.35	-3.47796	-1.17683	1	100	3.25	9.73264	1.25647	8.59194	3.90789e+08	62.36	0	1	2	128.5	200.42	107.07	145.33
600665	0	98.24	-3.94592	4.16213	0	100	3.25	10.0127	1.05697	8.54858	3.53656e+08	62.84	0	3	3	83.62	98.61	145.88	109.37
002138	0	127.06	-3.3781	-0.227227	1	20	3.25	9.63798	1.56988	8.17012	1.47953e+08	57.74	0	1	2	111.37	149.38	138.31	133.02
600291	0	91.68	-3.66217	1.25757	1	45	3.25	10.1406	1.66152	8.75039	5.62846e+08	41.58	1	2	3	75.03	95.44	139.78	103.417
600449	0	87.13	-3.71178	2.29052	0	55	3.25	9.8927	4.23094	8.503	3.18422e+08	51.55	0	3	2	76.78	90.34	115.46	94.1933
300003	0	150.65	-3.29977	-1.83499	1	60	3.25	9.65168	1.02207	8.65476	4.5161e+08	80.86	0	1	2	155.56	159.42	118.47	144.483
600685	0	127.06	-3.89547	2.38704	0	100	3.25	10.1272	2.09953	#NUM!	-7.37461e+07	67.62	0	1	2	111.37	149.38	138.31	133.02
300349	0	146.35	-3.32597	-3.50302	1	60	3.25	9.13676	0.973153	7.9264	8.44105e+07	79.37	1	1	3	128.5	200.42	107.07	145.33
002678	0	127.06	-4.91758	-0.716843	0	70	3.25	9.37824	1.1388	8.32329	2.1052e+08	87.37	0	1	2	111.37	149.38	138.31	133.02
300148	0	93.71	-3.31519	0.104121	1	2.22	3.25	8.96994	0.876751	7.35293	2.25386e+07	68.71	0	2	3	63.39	132.38	123.56	106.443
600198	0	150.65	-3.70829	4.06189	0	100	3.25	10.0268	2.68235	8.69614	4.96755e+08	60.08	1	1	2	155.56	159.42	118.47	144.483
002258	0	100.13	-3.28949	0.055976	0	7.5	3.25	9.37155	1.35746	8.13604	1.36786e+08	69.88	0	3	2	74.36	126.5	137.31	112.723
600587	0	100.35	-3.90946	2.62274	0	90	3.25	9.85542	1.21364	8.37565	2.37491e+08	53.65	0	1	2	80.15	127.53	117.68	108.453
300011	0	150.65	-3.40915	1.8785	1	35	3.25	9.09373	1.1876	6.97133	9.36114e+06	69.69	0	1	2	155.56	159.42	118.47	144.483
600795	0	103.53	-3.37764	2.80969	0	100	3.25	11.2961	2.71158	10.1491	1.40966e+10	64.37	0	1	2	89.01	120.36	120.91	110.093
600292	0	100.02	-3.87791	2.06789	0	80	3.25	9.84752	2.87845	8.61097	4.0829e+08	69.3	0	3	3	85.39	116.14	119.05	106.86
600031	0	150.65	-3.36834	1.4094	1	100	3.25	11.0649	1.37668	9.91588	8239140000	64	0	1	2	155.56	159.42	118.47	144.483
002252	0	150.77	-4.02468	0.075656	1	100	3.25	9.83614	1.03929	8.41499	2.60011e+08	78.75	0	1	2	149.35	174.72	111.94	145.337
002505	0	93.71	-3.66495	1.29372	1	99.36	3.25	9.24023	#N/A	#NUM!	-9.31119e+06	56.72	0	2	3	63.39	132.38	123.56	106.443
002505	0	93.71	-3.66495	1.29372	1	100	3.25	9.24023	#N/A	#NUM!	-9.31119e+06	56.72	0	2	3	63.39	132.38	123.56	106.443
000553	0	101.42	-3.89151	1.50436	0	10	3.25	9.55653	2.46484	8.31476	2.06425e+08	22.96	0	2	2	82.06	125.84	121	109.633
600119	0	150.77	-3.69994	3.81615	0	60	3	9.37041	0.906897	7.6285	4.25112e+07	54.4	0	1	3	149.35	174.72	111.94	145.337
000998	0	93.71	-3.67164	2.76634	0	45	3	10.0198	1.46281	8.56623	3.68321e+08	36.08	0	2	1	63.39	132.38	123.56	106.443
002275	0	89.35	-3.57366	-3.11963	1	100	3	9.89424	1.05086	8.59972	3.9785e+08	79.57	0	1	2	66.47	104.58	137.25	102.767
000656	0	100.02	-3.93256	4.08678	1	100	3	10.7388	1.04366	9.22814	1.69099e+09	78.02	0	3	3	85.39	116.14	119.05	106.86
300182	0	150.65	-3.31052	-0.761571	1	51.09	3	9.29072	1.1639	8.19832	1.57879e+08	77.59	0	1	3	155.56	159.42	118.47	144.483
002138	0	127.06	-3.3781	-0.227227	1	25.951	3	9.63798	1.56988	8.17012	1.47953e+08	57.74	0	1	2	111.37	149.38	138.31	133.02
300276	0	101.42	-3.50458	1.61736	1	70	3	8.94984	1.02454	7.67521	4.73377e+07	72.8	1	2	2	82.06	125.84	121	109.633
000665	0	101.42	-4.1078	0.183116	0	100	3	9.57931	3.00997	8.28717	1.93719e+08	69.29	0	2	3	82.06	125.84	121	109.633
002665	0	76.29	-3.56841	2.13623	1	75	3	9.48347	1.02203	8.289	1.94536e+08	69.01	0	3	2	54.72	68.98	160.79	94.83
600617	0	92.98	-2.62957	12.968	0	100	3	9.07812	#N/A	#NUM!	-9.42055e+06	40.79	0	2	2	75.2	86.48	163.5	108.393
000600	0	89.32	-3.81892	2.76326	0	100	3	10.2215	4.67342	8.78519	6.09798e+08	79.34	0	1	2	65.46	108.15	133.9	102.503
600654	0	150.77	-4.12393	1.74794	1	100	3	9.58101	1.48497	8.11628	1.30702e+08	22.96	0	1	3	149.35	174.72	111.94	145.337
002554	0	93.71	-3.65511	0.402173	0	100	3	9.3624	0.989452	8.01456	1.03408e+08	60.97	1	2	2	63.39	132.38	123.56	106.443
300006	0	100.02	-3.28431	#N/A	1	40	3	#N/A	1.90865	7.94429	8.7961e+07	64.83	1	3	2	85.39	116.14	119.05	106.86
601886	0	150.65	-3.64622	3.1034	1	26.25	3	10.2045	1.27474	8.8041	6.3694e+08	83.77	0	1	2	155.56	159.42	118.47	144.483
600807	0	100.35	-3.93423	5.88578	0	90	3	9.61481	2.32975	7.62967	4.26257e+07	54.89	0	1	3	80.15	127.53	117.68	108.453
300324	0	150.65	-3.56573	-5.30876	1	18	3	8.98848	0.954627	7.70982	5.12646e+07	68.5	1	1	3	155.56	159.42	118.47	144.483
000683	0	91.68	-3.7405	1.85631	1	81.71	3	9.97658	2.39101	8.80205	6.33946e+08	24.96	0	2	2	75.03	95.44	139.78	103.417
002036	0	91.93	-3.55113	2.03857	1	49	3	9.29887	2.70336	7.43919	2.74912e+07	36.03	1	2	2	59.82	132.68	123.92	105.473
600222	0	83.68	-3.65487	2.94768	0	100	3	9.43707	2.74075	7.88046	7.59388e+07	37.98	0	2	2	61.93	98.07	129.37	96.4567
002055	0	127.06	-3.53037	2.03761	1	70	3	9.54256	1.66452	8.15263	1.42112e+08	55.14	1	1	2	111.37	149.38	138.31	133.02
002360	0	92.98	-3.26722	-0.835858	1	45	3	9.08484	1.22721	7.95773	9.07246e+07	56.59	0	2	2	75.2	86.48	163.5	108.393
601311	0	101.42	-3.87751	0.12602	1	100	3	9.79686	1.28048	8.7604	5.75968e+08	69.48	0	2	2	82.06	125.84	121	109.633
603079	0	146.35	#N/A	#N/A	1	25	3	#N/A	#N/A	#N/A	#N/A	#N/A	0	1	2	128.5	200.42	107.07	145.33
300133	0	146.35	-3.38663	1.89815	1	100	3	9.55936	0.961298	8.44009	2.75477e+08	76.21	0	1	3	128.5	200.42	107.07	145.33
300027	0	146.35	-3.47545	3.55251	1	50.88	3	9.90384	1.31734	8.58219	3.82113e+08	57.4	0	1	3	128.5	200.42	107.07	145.33
002019	0	146.35	-3.52756	3.24555	1	100	3	9.2875	7.83241	7.61025	4.07618e+07	40.54	0	1	2	128.5	200.42	107.07	145.33
000725	0	150.65	-3.63961	1.72841	0	48.92	3	10.7879	23.6195	8.67938	477945181	53.24	0	1	2	155.56	159.42	118.47	144.483
300326	0	150.77	-3.18687	-7.76217	1	29.73	3	8.96851	0.987652	7.74176	5.51769e+07	68.512	0	1	2	149.35	174.72	111.94	145.337
002589	0	100.35	-3.46615	4.71061	1	67	3	9.61018	1.30391	8.26665	1.84777e+08	82.97	0	1	3	80.15	127.53	117.68	108.453
600784	0	100.35	-3.91685	#N/A	0	4.98	3	#N/A	1.70277	8.21045	1.62351e+08	25.32	1	1	2	80.15	127.53	117.68	108.453
002259	0	100.13	-3.41253	2.77477	1	67	3	9.57674	14.8742	8.01429	1.03345e+08	48.28	0	3	2	74.36	126.5	137.31	112.723
002430	0	146.35	-3.54931	2.55763	0	10	3	9.99704	1.31364	8.79388	6.22126e+08	81.86	0	1	2	128.5	200.42	107.07	145.33
000555	0	127.06	-2.51606	9.89072	1	100	3	8.88189	#N/A	#NUM!	-5.47673e+06	30.3	0	1	3	111.37	149.38	138.31	133.02
300166	0	150.65	-3.6008	0.389397	1	100	3	9.00523	0.929856	7.86672	7.35741e+07	76.53	1	1	3	155.56	159.42	118.47	144.483
600636	0	150.77	-3.95206	2.00177	0	65	3	9.82115	1.9053	8.4503	2.82034e+08	34.15	0	1	2	149.35	174.72	111.94	145.337
600425	0	82.45	-3.6133	-0.145777	0	19.361	3	10.0811	3.96206	8.35548	2.26715e+08	59.77	0	3	2	60.88	85.14	148.76	98.26
600566	0	101.42	-3.63816	2.82875	1	100	3	9.15136	#N/A	#NUM!	-2.2742e+07	37.09	0	2	2	82.06	125.84	121	109.633
000090	0	127.06	-3.90775	2.13489	0	100	3	9.96234	1.34262	8.5156	3.2779e+08	41.19	0	1	2	111.37	149.38	138.31	133.02
300240	0	122.03	-3.84375	-1.61718	1	70	3	9.23897	1.29183	8.22071	1.66229e+08	71.02	0	1	3	106.69	156.55	109.94	124.393
002636	0	150.77	-3.60725	0.751967	1	100	3	9.38538	1.46023	7.67296	4.70939e+07	76.4	1	1	2	149.35	174.72	111.94	145.337
002660	0	127.06	-3.26649	-0.469169	0	60.96	3	9.06235	0.996482	7.66034	4.57444e+07	63.62	0	1	2	111.37	149.38	138.31	133.02
600390	0	93.71	-3.60315	3.30327	0	35	3	9.40362	6.21022	7.67293	4.70898e+07	47.29	0	2	3	63.39	132.38	123.56	106.443
600160	0	146.35	-3.71568	0.852909	0		3	10.1401	1.44027	8.86615	7.34759e+08	60.96	0	1	2	128.5	200.42	107.07	145.33
600831	0	98.24	-3.95469	0.724499	0	40	3	9.78528	4.15005	8.31018	2.04257e+08	41.86	0	3	3	83.62	98.61	145.88	109.37
300256	0	146.35	-3.40777	1.83195	0	100	3	9.1881	5.86078	7.09033	1.2312e+07	73.81	0	1	2	128.5	200.42	107.07	145.33
300128	0	122.03	-3.43656	1.32767	0	2.35	3	9.50353	1.17829	8.30327	2.01034e+08	81.29	1	1	2	106.69	156.55	109.94	124.393
300128	0	122.03	-3.43656	1.32767	0	25	3	9.50353	1.17829	8.30327	2.01034e+08	81.29	1	1	2	106.69	156.55	109.94	124.393
600500	0	150.77	-3.58697	2.62139	0	100	3	10.4524	1.66117	9.05237	1.12817e+09	60.2	0	1	2	149.35	174.72	111.94	145.337
600239	0	84.43	-3.82889	5.07369	0	51	3	10.3899	1.08783	8.48541	3.05783e+08	42.29	0	3	3	52.78	111.96	138.91	101.217
000862	0	87.13	-3.71792	4.31625	0	100	3	9.79644	0	8.2235	1.67302e+08	31.88	0	3	2	76.78	90.34	115.46	94.1933
000719	0	83.68	-4.05641	0.161513	0	100	3	9.48719	1.32576	8.27533	1.88507e+08	84.37	0	2	3	61.93	98.07	129.37	96.4567
002060	0	127.06	-3.58112	3.97297	0	100	3	10.0014	5.23667	8.3162	2.07108e+08	45.81	0	1	2	111.37	149.38	138.31	133.02
000928	0	87.23	-3.89272	3.83854	0	100	3	9.59265	#N/A	#NUM!	-8.48421e+07	48.59	1	2	2	69.43	93.83	133.99	99.0833
600741	0	150.77	-3.74715	0.100258	0	50	3	10.7034	1.16414	9.78425	6.08484e+09	67.61	0	1	2	149.35	174.72	111.94	145.337
300124	0	127.06	-3.50387	-2.65911	1	60	3	9.69836	0.90513	8.4895	3.08677e+08	53.33	1	1	2	111.37	149.38	138.31	133.02
300052	0	127.06	-3.19614	-0.320885	1	51	3	9.1075	2.92527	#NUM!	-1.34561e+06	57.07	1	1	3	111.37	149.38	138.31	133.02
300052	0	127.06	-3.19614	-0.320885	1	51	3	9.1075	2.92527	#NUM!	-1.34561e+06	57.07	1	1	3	111.37	149.38	138.31	133.02
000890	0	122.03	-3.9031	1.71564	1	25	3	9.50534	11.4636	8.09702	1.25031e+08	24.76	1	1	2	106.69	156.55	109.94	124.393
000890	0	122.03	-3.9031	1.71564	1	25	3	9.50534	11.4636	8.09702	1.25031e+08	24.76	1	1	2	106.69	156.55	109.94	124.393
300002	0	150.65	-3.59093	-1.50507	1	100	3	9.65286	1.00874	8.61864	4.15568e+08	62.52	0	1	3	155.56	159.42	118.47	144.483
300137	0	89.32	-3.67869	0.790181	1	60.515	3	9.27072	0.913934	7.66767	4.65232e+07	54.94	1	1	2	65.46	108.15	133.9	102.503
002126	0	146.35	-3.65351	1.44207	1	28.81	3	9.46323	2.61422	7.92037	8.32476e+07	37.58	0	1	2	128.5	200.42	107.07	145.33
000681	0	122.03	-3.45024	#N/A	1	100	3	#N/A	1.00771	7.07932	1.20038e+07	44.99	1	1	3	106.69	156.55	109.94	124.393
600300	0	122.03	-3.67015	3.37412	1	20	3	10.2095	2.93138	8.63482	4.31343e+08	58.21	0	1	2	106.69	156.55	109.94	124.393
002672	0	127.06	-3.66599	-1.48482	0	100	3	9.62582	1.23501	8.52624	3.35921e+08	79.65	0	1	2	111.37	149.38	138.31	133.02
600568	0	101.42	-3.84693	3.73684	1	100	3	9.53619	1.51404	8.01702	1.03996e+08	53.97	1	2	2	82.06	125.84	121	109.633
002353	0	100.35	-3.35736	2.48669	1	65	3	10.056	1.05533	8.87615	7.51881e+08	66.44	0	1	2	80.15	127.53	117.68	108.453
002584	0	127.06	-3.5219	-0.345944	1	75	3	9.21432	1.10222	7.85936	7.23365e+07	69.77	0	1	2	111.37	149.38	138.31	133.02
000539	0	127.06	-3.64419	2.14111	0	100	3	10.8241	2.33488	9.73114	5384379327	74.63	0	1	2	111.37	149.38	138.31	133.02
002400	0	127.06	-4.37744	1.8851	0	55	3	9.63578	0.973631	8.41606	2.60651e+08	49.86	0	1	3	111.37	149.38	138.31	133.02
600398	0	122.03	-3.74349	-1.00328	1	100	3	9.51233	1.56139	8.04904	1.11955e+08	27.97	0	1	2	106.69	156.55	109.94	124.393
300002	0	150.65	-3.59093	-1.50507	1	100	3	9.65286	1.00874	8.61864	4.15568e+08	62.52	0	1	3	155.56	159.42	118.47	144.483
600713	0	122.03	-3.86447	4.00278	0	80	3	10.0293	7.43374	8.51987	3.31032e+08	35.19	0	1	3	106.69	156.55	109.94	124.393
002285	0	127.06	-3.88956	-1.17742	0	60	3	9.73188	1.04377	8.45983	2.88292e+08	80.13	0	1	3	111.37	149.38	138.31	133.02
300099	0	100.35	-3.56505	-1.48233	1	53.21	3	9.06062	0.992268	7.99844	9.96417e+07	72.62	1	1	2	80.15	127.53	117.68	108.453
300148	0	93.71	-3.31519	0.104121	1	100	3	8.96994	0.876751	7.35293	2.25386e+07	68.71	0	2	3	63.39	132.38	123.56	106.443
300115	0	127.06	-3.55812	1.55862	1	40	3	9.63009	1.36484	8.35192	2.24864e+08	71.15	1	1	2	111.37	149.38	138.31	133.02
600284	0	150.77	-3.68189	3.33075	0	100	3	10.1071	1.44106	9.07419	1.18629e+09	39.7	0	1	2	149.35	174.72	111.94	145.337
600565	0	100.02	-3.6251	2.09575	1	100	3	9.99205	1.35896	8.57547	3.76245e+08	40.55	0	3	3	85.39	116.14	119.05	106.86
002484	0	122.03	-3.49982	-0.697698	1	60	3	9.27038	1.28533	8.01756	1.04126e+08	65.45	0	1	2	106.69	156.55	109.94	124.393
002390	0	75.87	-3.75686	2.01684	1	98.25	3	9.35031	1.14521	7.76446	5.81383e+07	63.58	1	3	2	49.87	89.92	136.21	92
600662	0	150.77	-3.957	1.29985	0	15.0502	3	9.82403	2.95284	8.53177	3.4023e+08	49.215	0	1	3	149.35	174.72	111.94	145.337
600259	0	102.94	-3.89439	7.27992	0	88	3	10.2132	1.87748	8.32669	2.12174e+08	59.806	0	1	2	79.51	120.72	147.98	116.07
002494	0	89.32	-3.17088	-0.253261	1	95	3	9.13216	0.99452	7.86548	7.33632e+07	62.26	0	1	2	65.46	108.15	133.9	102.503
600499	0	127.06	-3.79794	2.1369	1	100	3	9.90765	1.26047	8.52459	3.34651e+08	34.23	0	1	2	111.37	149.38	138.31	133.02
002289	0	127.06	-3.29997	6.79517	1	100	3	9.29009	#N/A	#NUM!	-8.69018e+07	40.6	1	1	2	111.37	149.38	138.31	133.02
000630	0	96.63	-3.78177	3.98829	0	43.15	3	10.7379	2.41676	9.2626	1.83061e+09	56.44	0	2	2	66.06	138.06	122.31	108.81
300002	0	150.65	-3.59093	-1.50507	1	55	3	9.65286	1.00874	8.61864	4.15568e+08	62.52	0	1	3	155.56	159.42	118.47	144.483
002286	0	100.35	-3.65396	0.644979	1	5.91	3	9.20199	1.68829	7.95119	8.93707e+07	56.41	1	1	2	80.15	127.53	117.68	108.453
600836	0	150.77	-3.87079	4.10111	1	40	3	9.70224	6.60767	7.84307	6.96742e+07	27.93	0	1	2	149.35	174.72	111.94	145.337
300027	0	146.35	-3.47545	3.55251	1	70	3	9.90384	1.31734	8.58219	3.82113e+08	57.4	0	1	3	128.5	200.42	107.07	145.33
002699	0	146.35	-3.37827	-9.28819	1	85	3	8.98748	1.04023	7.8092	6.44459e+07	75.89	0	1	3	128.5	200.42	107.07	145.33
000409	0	100.35	-3.82364	1.477	0	90	3	9.43788	1.21012	8.03411	1.0817e+08	32.48	0	1	3	80.15	127.53	117.68	108.453
000060	0	127.06	-3.83647	1.92398	0	46.63	3	10.4089	2.33713	8.98073	9.56592e+08	44.46	0	1	2	111.37	149.38	138.31	133.02
300128	0	122.03	-3.43656	1.32767	0	97.82	3	9.50353	1.17829	8.30327	2.01034e+08	81.29	1	1	2	106.69	156.55	109.94	124.393
300257	0	146.35	-3.5495	-0.627248	1	98.25	3	9.75517	1.06457	8.50269	3.1819e+08	72.79	0	1	2	128.5	200.42	107.07	145.33
300020	0	146.35	-3.92401	2.99909	1	100	3	9.54166	1.15399	8.12368	1.32948e+08	49.61	0	1	3	128.5	200.42	107.07	145.33
002263	0	146.35	-3.63013	1.06371	0	8.5	3	9.5947	#N/A	#NUM!	-5.88386e+07	59.63	1	1	2	128.5	200.42	107.07	145.33
002614	0	123.21	-3.77827	-0.002771	1	100	3	9.4353	0.920314	6.17308	1.48963e+06	73.57	1	1	2	112.74	140.25	126.79	126.593
300113	0	146.35	-3.30327	-1.63852	1	100	3	9.30282	0.903409	7.92991	8.50956e+07	74.99	0	1	3	128.5	200.42	107.07	145.33
300299	0	123.21	-3.33581	-0.169838	1	65	3	8.77091	1.0108	7.35358	2.25726e+07	72.81	1	1	3	112.74	140.25	126.79	126.593
000035	0	122.03	-3.53114	#N/A	1	100	3	#N/A	#N/A	#NUM!	-6.38157e+08	59.07	1	1	3	106.69	156.55	109.94	124.393
002617	0	146.35	-4.03135	3.35301	1		3	9.29622	2.6728	8.01501	1.03517e+08	73.39	0	1	2	128.5	200.42	107.07	145.33
000970	0	150.65	-3.67795	-1.9954	0	23	3	10.2564	1.15053	9.00961	1.02237e+09	40.09	1	1	2	155.56	159.42	118.47	144.483
600640	0	150.77	-3.95108	0.134392	0		3	9.60156	1.4245	8.26088	1.82338e+08	68.09	0	1	3	149.35	174.72	111.94	145.337
600306	0	103.53	-3.66957	3.867	1	48.718	3	9.65161	#N/A	#NUM!	-1.98886e+07	41.99	0	1	3	89.01	120.36	120.91	110.093
600705	0	87.91	-3.68615	2.70311	0	7.77	3	10.8407	1.04251	9.33351	2.15533e+09	57.26	0	2	3	66.48	100.46	135.89	100.943
000571	0	102.94	-3.94117	0.589248	1	22.99	3	9.62628	1.76751	8.32113	2.09473e+08	22.04	1	1	3	79.51	120.72	147.98	116.07
002404	0	146.35	-3.61695	0.275098	1	47.5	3	9.27199	1.34401	8.12257	1.32608e+08	51.04	0	1	2	128.5	200.42	107.07	145.33
000851	0	75.87	-3.87163	1.3226	0	63.649	3	9.63059	3.69358	7.98856	9.73998e+07	43.69	1	3	3	49.87	89.92	136.21	92
002416	0	127.06	-3.35278	2.0878	1	85	3	9.88444	#N/A	#NUM!	-2.67216e+08	86.49	0	1	3	111.37	149.38	138.31	133.02
002426	0	122.03	-3.27928	0.467705	1	49	3	9.37842	1.70097	7.93043	8.51977e+07	82.51	0	1	2	106.69	156.55	109.94	124.393
600535	0	122.96	-3.71266	3.42566	1	60	3	10.5027	1.25958	9.02219	1.05243e+09	58.82	0	1	2	110.61	135.77	140.44	128.94
600837	0	150.77	-3.48394	#N/A	1	100	3	11.1994	1.07712	9.61379	4.10947e+09	42.14	0	1	3	149.35	174.72	111.94	145.337
002094	0	100.35	-3.65459	1.98223	1	37	3	9.49525	1.72021	7.93895	8.6887e+07	51.54	0	1	2	80.15	127.53	117.68	108.453
000908	0	93.71	-3.41464	8.96066	1	100	3	9.4206	#N/A	#NUM!	-4.06837e+07	61.21	0	2	2	63.39	132.38	123.56	106.443
002514	0	122.03	-3.38944	0.179763	1	100	3	8.96475	1.26605	7.37505	2.37163e+07	73.75	0	1	2	106.69	156.55	109.94	124.393
000415	0	82.45	-3.78788	3.07102	1	100	3	10.471	1.78631	9.04082	1.09854e+09	70.14	0	3	3	60.88	85.14	148.76	98.26
000488	0	100.35	-3.70919	3.00458	0	100	3	10.626	0	9.03206	1.07662e+09	40.71	1	1	2	80.15	127.53	117.68	108.453
600031	0	150.65	-3.36834	1.4094	1	10	3	11.0649	1.37668	9.91588	8239140000	64	0	1	2	155.56	159.42	118.47	144.483
601519	0	150.77	-3.6256	1.08338	1	70	3	9.62893	#N/A	#NUM!	-3.5058e+08	78.33	1	1	3	149.35	174.72	111.94	145.337
601519	0	150.77	-3.6256	1.08338	1	100	3	9.62893	#N/A	#NUM!	-3.5058e+08	78.33	1	1	3	149.35	174.72	111.94	145.337
002555	0	96.63	-3.68925	-0.978275	1	60	3	8.99388	2.77683	7.02809	1.06681e+07	76.32	0	2	3	66.06	138.06	122.31	108.81
002171	0	96.63	-3.48121	6.07661	1	100	3	9.5591	#N/A	#NUM!	-4.15661e+07	49.32	0	2	2	66.06	138.06	122.31	108.81
300086	0	102.94	-3.31627	-1.56015	1	100	3	9.33038	1.36245	#NUM!	-6.01367e+06	67.08	1	1	2	79.51	120.72	147.98	116.07
300266	0	146.35	-3.78841	1.09406	1	95.0893	3	8.96722	1.23833	7.61266	4.09886e+07	75.04	0	1	3	128.5	200.42	107.07	145.33
002175	0	89.35	-3.32081	2.38399	1	100	3	8.91214	3.23052	7.20631	1.6081e+07	36.29	0	1	2	66.47	104.58	137.25	102.767
000564	0	98.24	-3.95758	-0.069431	1	32.41	3	9.77825	3.42188	8.27095	1.86618e+08	56.98	0	3	3	83.62	98.61	145.88	109.37
300347	0	146.35	-3.3106	-5.72677	1	55	3	9.12115	0.988192	7.86611	7.34701e+07	71.83	1	1	3	128.5	200.42	107.07	145.33
601866	0	150.77	-3.25564	2.32508	0	49	3	10.7151	13.7143	8.73743	5.46298e+08	80.81	0	1	3	149.35	174.72	111.94	145.337
002249	0	127.06	-3.3923	-0.234534	1	72.768	3	9.68528	1.14387	8.25942	1.81728e+08	73.28	0	1	2	111.37	149.38	138.31	133.02
300118	0	146.35	-3.27481	1.85703	1	85	3	9.62846	#N/A	#NUM!	-6.20426e+08	65.19	1	1	2	128.5	200.42	107.07	145.33
300167	0	127.06	-3.44545	0.90743	1	51	3	9.00005	1.23552	7.055	1.135e+07	65.94	1	1	3	111.37	149.38	138.31	133.02
002611	0	127.06	-3.6595	-1.69554	1	60	3	9.08265	0.962313	7.80276	6.34984e+07	66.78	0	1	2	111.37	149.38	138.31	133.02
300315	0	150.65	-3.34594	-7.43948	1	100	3	9.21182	0.898192	7.90583	8.05059e+07	74.01	0	1	3	155.56	159.42	118.47	144.483
300142	0	84.43	-3.59673	0.68177	1	63.576	3	9.75435	1.02797	8.37339	2.36262e+08	65.79	1	3	2	52.78	111.96	138.91	101.217
002424	0	75.87	-3.34779	1.05466	1	100	3	9.66266	1.27669	8.46287	2.90313e+08	76.56	0	3	2	49.87	89.92	136.21	92
002335	0	123.21	-3.59906	-0.843795	1	51	3	9.21959	1.09624	8.02176	1.05139e+08	72.38	1	1	2	112.74	140.25	126.79	126.593
001914	0	127.06	#N/A	#N/A	0	45.86	3	10.1847	1.40671	8.95795	9.07708e+08	#N/A	0	1	3	111.37	149.38	138.31	133.02
300184	0	101.42	-3.35852	-1.2669	1	65	3	8.82696	0.849082	7.22473	1.67776e+07	64.25	1	2	3	82.06	125.84	121	109.633
300043	0	127.06	-3.57283	0.817544	1	100	3	9.33748	1.28628	8.13877	1.37648e+08	78.54	1	1	3	111.37	149.38	138.31	133.02
600547	0	100.35	-3.57626	1.93598	0		3	10.799	1.42096	9.50388	3.19063e+09	55.77	0	1	2	80.15	127.53	117.68	108.453
000733	0	75.87	-3.75262	1.71815	0	25	3	9.54097	2.21345	8.14129	1.3845e+08	39.45	0	3	2	49.87	89.92	136.21	92
002004	0	100.02	-3.59737	1.42548	1	100	3	9.9626	1.45171	8.72774	5.34238e+08	53.86	1	3	2	85.39	116.14	119.05	106.86
002292	0	127.06	-3.31434	0.443932	1	100	3	9.70976	1.07583	8.31668	2.07338e+08	82.55	1	1	2	111.37	149.38	138.31	133.02
002420	0	127.06	-3.34658	2.0383	1	25	3	9.52829	4.03865	7.82832	6.73465e+07	83.09	0	1	2	111.37	149.38	138.31	133.02
002217	0	123.21	-3.44865	1.33763	0	100	3	9.29502	#N/A	#NUM!	-3.03739e+06	41.31	0	1	2	112.74	140.25	126.79	126.593
002494	0	89.32	-3.17088	-0.253261	1	80	3	9.13216	0.99452	7.86548	7.33632e+07	62.26	0	1	2	65.46	108.15	133.9	102.503
300355	0	91.68	-3.51575	3.89196	1	70	3	9.34821	1.10276	8.18278	1.52327e+08	63.25	1	2	3	75.03	95.44	139.78	103.417
000739	0	146.35	-3.75529	2.24789	1	100	3	9.69591	2.70049	8.41667	2.61018e+08	34.18	0	1	2	128.5	200.42	107.07	145.33
002174	0	123.21	-3.65952	-0.228054	1	100	3	9.21	4.33787	7.21958	1.65797e+07	54.92	0	1	3	112.74	140.25	126.79	126.593
600643	0	150.77	-3.95671	#N/A	1	100	3	9.89173	1.03191	8.62934	4.2593e+08	41.87	0	1	3	149.35	174.72	111.94	145.337
002051	0	150.65	-3.5378	1.43013	0	50	3	10.4435	1.05022	8.89368	7.82854e+08	71.89	1	1	2	155.56	159.42	118.47	144.483
002627	0	101.42	-3.64976	0.375892	0	100	3	9.23763	1.56425	8.06889	1.1719e+08	63.31	1	2	3	82.06	125.84	121	109.633
002515	0	146.35	-3.76879	0.541494	1	100	3	9.11545	1.26514	7.57508	3.75903e+07	71.29	0	1	2	128.5	200.42	107.07	145.33
000409	0	100.35	-3.82364	1.477	0	70	3	9.43788	1.21012	8.03411	1.0817e+08	32.48	0	1	3	80.15	127.53	117.68	108.453
002448	0	83.68	-3.99699	-1.49468	1	49.16	3	9.43515	1.35729	8.2375	1.72781e+08	43.52	0	2	2	61.93	98.07	129.37	96.4567
002539	0	100.13	-3.83787	2.39536	1	20	3	9.72026	2.13606	8.44098	2.76044e+08	76.09	0	3	2	74.36	126.5	137.31	112.723
002475	0	127.06	-3.47505	1.57615	1	100	3	9.77576	1.21306	8.61489	4.11995e+08	82.17	1	1	2	111.37	149.38	138.31	133.02
002179	0	83.68	-3.54929	3.04512	0	48.182	3	9.72509	1.3959	8.42536	2.66291e+08	74.71	1	2	2	61.93	98.07	129.37	96.4567
600273	0	146.35	-3.64619	1.8591	1	100	3	9.41398	7.82961	7.84937	7.06921e+07	53.38	0	1	2	128.5	200.42	107.07	145.33
000547	0	123.21	-3.89614	1.05907	0	100	3	9.53878	1.06403	8.2043	1.60066e+08	38.01	0	1	2	112.74	140.25	126.79	126.593
002390	0	75.87	-3.75686	2.01684	1	1.55	3	9.35031	1.14521	7.76446	5.81383e+07	63.58	1	3	2	49.87	89.92	136.21	92
600804	0	100.13	-4.22732	0.839425	1	100	3	10.1095	2.61974	8.54415	3.50067e+08	29.89	0	3	3	74.36	126.5	137.31	112.723
300142	0	84.43	-3.59673	0.68177	1	51	3	9.75435	1.02797	8.37339	2.36262e+08	65.79	1	3	2	52.78	111.96	138.91	101.217
002181	0	127.06	-3.95519	-0.845159	0	100	3	9.68334	1.2238	8.38301	2.41552e+08	72.1	0	1	3	111.37	149.38	138.31	133.02
300195	0	122.96	-3.76359	-1.22891	1	85	3	9.28313	1.00518	8.21379	1.63603e+08	80.86	1	1	2	110.61	135.77	140.44	128.94
600423	0	89.35	-3.59617	2.72634	0	95.5	3	9.69418	11.6783	8.31252	2.05361e+08	43.79	0	1	2	66.47	104.58	137.25	102.767
002565	0	150.77	-3.45399	-0.159589	1	100	3	9.48432	1.11897	8.30078	1.99886e+08	73.23	1	1	2	149.35	174.72	111.94	145.337
002259	0	100.13	-3.41253	2.77477	1	100	3	9.57674	14.8742	8.01429	1.03345e+08	48.28	0	3	2	74.36	126.5	137.31	112.723
000507	0	127.06	-4.07113	2.46993	0	100	3	9.65846	1.88802	8.38863	2.447e+08	31.54	0	1	3	111.37	149.38	138.31	133.02
300251	0	150.65	-3.60364	1.57158	1	27.642	3	9.59083	0.972183	8.57112	3.72491e+08	72.14	1	1	3	155.56	159.42	118.47	144.483
601519	0	150.77	-3.6256	1.08338	1	80	3	9.62893	#N/A	#NUM!	-3.5058e+08	78.33	1	1	3	149.35	174.72	111.94	145.337
000826	0	101.42	-3.91652	2.10589	0	74	3	10.2263	1.44325	8.79973	6.30562e+08	57.61	0	2	3	82.06	125.84	121	109.633
600523	0	75.87	-3.66121	1.23889	0	75	3	9.54573	1.58755	8.24905	1.77441e+08	57.56	1	3	2	49.87	89.92	136.21	92
000078	0	127.06	-3.95747	4.39942	1	29.42	3	9.93451	2.96867	8.40979	2.56913e+08	29.35	0	1	3	111.37	149.38	138.31	133.02
002024	0	122.03	-3.29122	1.25199	1	73.92	3	10.9521	1.38	9.48508	3055515000	53.32	0	1	3	106.69	156.55	109.94	124.393
000721	0	98.24	-3.71218	2.04475	0	100	3	9.11636	2.83469	7.50792	3.22048e+07	50.34	0	3	3	83.62	98.61	145.88	109.37
002044	0	122.03	-3.42564	-1.39495	1	60	3	9.26704	1.17218	7.91383	8.20033e+07	55.49	0	1	3	106.69	156.55	109.94	124.393
600748	0	150.77	-3.72424	2.80574	0	48	3	10.3342	1.11975	9.07217	1.18079e+09	70.73	0	1	3	149.35	174.72	111.94	145.337
300066	0	91.93	-3.37515	-1.10762	1	51	3	9.11039	0.996945	7.96213	9.16495e+07	59.91	0	2	2	59.82	132.68	123.92	105.473
600483	0	123.21	-3.78361	2.81563	0	100	3	9.30931	2.82225	7.59731	3.95645e+07	45.73	0	1	2	112.74	140.25	126.79	126.593
600881	0	87.23	-4.00743	4.83974	0	100	3	10.6145	3.45996	9.23078	1.70128e+09	24.97	1	2	2	69.43	93.83	133.99	99.0833
600170	0	150.77	-3.39188	2.71935	0	51	3	10.9261	1.58243	9.33994	2.18747e+09	74.1	0	1	2	149.35	174.72	111.94	145.337
600785	0	87.13	-3.75006	0.554584	1	49	3	9.68911	1.23992	8.53411	3.42066e+08	52.36	0	3	3	76.78	90.34	115.46	94.1933
300244	0	146.35	-3.42424	1.77625	1	36	3	9.23962	1.18796	7.8319	6.7904e+07	75.77	1	1	3	128.5	200.42	107.07	145.33
002268	0	100.13	-3.57111	0.533973	0	94.41	3	9.26873	1.56681	6.99885	9.97357e+06	49.54	0	3	3	74.36	126.5	137.31	112.723
002373	0	150.65	-3.24587	2.344	1	100	3	9.05712	#N/A	#NUM!	-5.06242e+07	45	0	1	3	155.56	159.42	118.47	144.483
000031	0	127.06	-3.76457	2.84767	0	100	3	10.5462	1.50622	9.13881	1.37662e+09	55.28	0	1	3	111.37	149.38	138.31	133.02
002159	0	101.42	-4.004	2.63922	1		3	9.36653	2.00372	8.13642	1.36906e+08	42.7	0	2	3	82.06	125.84	121	109.633
300336	0	150.77	-3.36354	-1.14002	1	10	3	9.16083	1.03908	8.09403	1.24175e+08	67.33	1	1	3	149.35	174.72	111.94	145.337
300336	0	150.77	-3.36354	-1.14002	1	60	3	9.16083	1.03908	8.09403	1.24175e+08	67.33	1	1	3	149.35	174.72	111.94	145.337
000558	0	146.35	-4.11745	3.49195	0	100	3	9.86207	1.41905	7.87996	7.58512e+07	69.56	0	1	3	128.5	200.42	107.07	145.33
000707	0	101.42	-3.90842	3.05859	0	49	3	9.93966	38.6336	8.42622	2.66823e+08	29.86	1	2	2	82.06	125.84	121	109.633
300002	0	150.65	-3.59093	-1.50507	1	100	3	9.65286	1.00874	8.61864	4.15568e+08	62.52	0	1	3	155.56	159.42	118.47	144.483
000050	0	127.06	-3.83133	2.22951	0	100	3	9.96798	5.52477	8.50719	321505214	61.46	0	1	2	111.37	149.38	138.31	133.02
300326	0	150.77	-3.18687	-7.76217	1	80	3	8.96851	0.987652	7.74176	5.51769e+07	68.512	0	1	2	149.35	174.72	111.94	145.337
300190	0	122.03	-3.41626	1.45609	1	100	3	9.17745	0.803953	7.76867	5.87044e+07	73.88	1	1	3	106.69	156.55	109.94	124.393
300314	0	146.35	-3.7694	-8.40048	1	100	3	9.03622	1.07858	7.92994	8.5102e+07	76.92	1	1	2	128.5	200.42	107.07	145.33
000801	0	100.13	-3.90146	3.40943	0	30	3	9.59915	1.40012	7.94434	8.79709e+07	71.72	1	3	2	74.36	126.5	137.31	112.723
002395	0	122.03	-3.4414	-0.874329	1	100	3	9.05597	1.46347	7.41828	2.61989e+07	75.42	0	1	2	106.69	156.55	109.94	124.393
002085	0	146.35	-3.58479	-2.17099	1	100	3	9.54227	1.57804	8.60672	4.04315e+08	74.69	0	1	2	128.5	200.42	107.07	145.33
300008	0	150.77	-3.4101	1.45662	1	100	3	9.08476	1.42697	7.36321	2.30787e+07	59.7	1	1	2	149.35	174.72	111.94	145.337
000620	0	150.65	-3.8971	3.60148	1	100	3	10.0585	1.03832	8.91336	8.19145e+08	86.53	0	1	3	155.56	159.42	118.47	144.483
002314	0	127.06	-3.5952	2.25117	1	100	3	9.61925	#N/A	#NUM!	-1.73783e+07	67.47	0	1	3	111.37	149.38	138.31	133.02
002200	0	84.43	-3.48843	5.81816	0	66	3	9.33214	33.4947	6.58026	3.8042e+06	43.33	0	3	1	52.78	111.96	138.91	101.217
002364	0	146.35	-3.46992	0.079118	1	100	3	9.10965	0.985376	7.95764	9.07069e+07	69.47	0	1	2	128.5	200.42	107.07	145.33
600313	0	150.65	-3.62439	-0.596547	0	54.96	3	9.46142	1.00442	7.60503	4.02745e+07	59.72	0	1	1	155.56	159.42	118.47	144.483
600425	0	82.45	-3.6133	-0.145777	0	31.639	3	10.0811	3.96206	8.35548	2.26715e+08	59.77	0	3	2	60.88	85.14	148.76	98.26
300171	0	150.77	-3.90741	-1.67056	1	51.72	3	9.65434	0.885158	8.36786	2.33271e+08	76.29	1	1	2	149.35	174.72	111.94	145.337
600466	0	100.13	-3.7276	2.38947	1	100	3	9.34672	1.66175	7.42574	2.66529e+07	20.24	0	3	3	74.36	126.5	137.31	112.723
300222	0	150.77	-3.39522	0.537626	1	100	3	9.01756	0.857569	7.34776	2.22721e+07	77.91	1	1	2	149.35	174.72	111.94	145.337
002382	0	100.35	-3.29966	0.64681	1	33.5	3	9.28051	1.70263	7.89536	7.85881e+07	76.54	0	1	2	80.15	127.53	117.68	108.453
600850	0	150.77	-3.86553	3.59315	0	2.9	3	9.76464	1.07079	8.40035	2.51392e+08	72.67	0	1	3	149.35	174.72	111.94	145.337
600425	0	82.45	-3.6133	-0.145777	0	31.639	3	10.0811	3.96206	8.35548	2.26715e+08	59.77	0	3	2	60.88	85.14	148.76	98.26
600568	0	101.42	-3.84693	3.73684	1	2	3	9.53619	1.51404	8.01702	1.03996e+08	53.97	1	2	2	82.06	125.84	121	109.633
600568	0	101.42	-3.84693	3.73684	1	70	3	9.53619	1.51404	8.01702	1.03996e+08	53.97	1	2	2	82.06	125.84	121	109.633
300171	0	150.77	-3.90741	-1.67056	1	27.91	3	9.65434	0.885158	8.36786	2.33271e+08	76.29	1	1	2	149.35	174.72	111.94	145.337
600773	0	68.53	-3.78748	5.43128	0	40.01	3	10.1375	1.27237	8.23839	1.73139e+08	70	0	3	3	32.86	71.07	181.65	95.1933
002350	0	150.65	-3.52925	0.275135	1	66.33	3	9.33248	1.12403	7.98619	9.68699e+07	77.29	0	1	2	155.56	159.42	118.47	144.483
300234	0	146.35	-3.24534	2.01733	1	60	3	8.8243	1.12331	7.4094	2.56685e+07	75.23	1	1	2	128.5	200.42	107.07	145.33
002400	0	127.06	-4.37744	1.8851	0	100	3	9.63578	0.973631	8.41606	2.60651e+08	49.86	0	1	3	111.37	149.38	138.31	133.02
002065	0	150.65	-3.55475	1.30748	1	100	3	9.9977	1.09647	8.79939	6.30068e+08	65.43	0	1	3	155.56	159.42	118.47	144.483
002641	0	146.35	-3.89922	0.377068	1	100	3	9.54234	1.21512	8.49436	3.1215e+08	77.07	0	1	2	128.5	200.42	107.07	145.33
300296	0	150.65	-3.71242	2.29874	1	100	3	9.07248	1.08789	7.81933	6.5967e+07	68.4	1	1	2	155.56	159.42	118.47	144.483
300296	0	150.65	-3.71242	2.29874	1	100	3	9.07248	1.08789	7.81933	6.5967e+07	68.4	1	1	2	155.56	159.42	118.47	144.483
300066	0	91.93	-3.37515	-1.10762	1	22	3	9.11039	0.996945	7.96213	9.16495e+07	59.91	0	2	2	59.82	132.68	123.92	105.473
000671	0	123.21	-3.94227	3.94137	1	100	3	10.3189	1.11588	8.90306	7.99941e+08	73.49	0	1	3	112.74	140.25	126.79	126.593
000826	0	101.42	-3.91652	2.10589	0	100	3	10.2263	1.44325	8.79973	6.30562e+08	57.61	0	2	3	82.06	125.84	121	109.633
002273	0	146.35	-3.30239	-0.552129	1	100	3	9.68255	1.26652	8.2497	1.77704e+08	52.85	1	1	2	128.5	200.42	107.07	145.33
002276	0	146.35	-3.79416	2.04253	0		3	9.67392	1.54052	8.40336	2.53142e+08	69.1	0	1	2	128.5	200.42	107.07	145.33
002089	0	122.03	-3.71291	1.73411	1	40	3	9.48947	1.48253	8.20611	1.60736e+08	50.5	1	1	2	106.69	156.55	109.94	124.393
600313	0	150.65	-3.62439	-0.596547	0	51	3	9.46142	1.00442	7.60503	4.02745e+07	59.72	0	1	1	155.56	159.42	118.47	144.483
300282	0	150.65	-3.17816	0.375003	1	51	3	8.6848	0.958489	6.97057	9.3449e+06	73.59	0	1	2	155.56	159.42	118.47	144.483
300044	0	127.06	-3.59411	-0.227213	1	100	3	9.05604	0.956108	7.58566	3.85177e+07	63.94	0	1	3	111.37	149.38	138.31	133.02
002405	0	150.65	-3.30095	-0.458128	1	49	3	9.75251	1.33228	8.15367	1.42454e+08	41.92	0	1	3	155.56	159.42	118.47	144.483
603077	0	100.13	-3.55788	0.036758	1	51	3	9.76543	1.77693	8.69669	4.97383e+08	78.12	0	3	2	74.36	126.5	137.31	112.723
002567	0	93.71	-3.93081	0.090564	1	40	3	9.53366	1.36276	8.32107	209446275	64.36	1	2	2	63.39	132.38	123.56	106.443
600846	0	150.77	-3.91543	3.2881	0	10	3	9.86039	1.22605	8.36927	2.3403e+08	26.73	0	1	2	149.35	174.72	111.94	145.337
600831	0	98.24	-3.95469	0.724499	0	51	3	9.78528	4.15005	8.31018	2.04257e+08	41.86	0	3	3	83.62	98.61	145.88	109.37
002646	0	61.47	-3.40347	-1.00987	1		3	9.71812	0.977822	8.57456	3.75454e+08	86.99	0	3	2	47.12	51.85	126.3	75.09
600098	0	127.06	-3.61472	0.952874	0	100	3	10.5605	1.99779	9.31762	2.0779e+09	81.79	0	1	2	111.37	149.38	138.31	133.02
000031	0	127.06	-3.76457	2.84767	0	61.45	3	10.5462	1.50622	9.13881	1.37662e+09	55.28	0	1	3	111.37	149.38	138.31	133.02
000935	0	100.13	-3.71773	1.57925	1	25	3	9.71368	7.25062	7.94772	8.86592e+07	76.31	0	3	2	74.36	126.5	137.31	112.723
300048	0	150.65	-3.46811	0.29628	1	40	3	9.3625	1.03884	8.18534	1.53228e+08	67.11	0	1	2	155.56	159.42	118.47	144.483
600759	0	102.94	-4.27755	4.23111	1	95	3	9.99212	1.09987	8.73993	5.49457e+08	61.28	0	1	2	79.51	120.72	147.98	116.07
002429	0	127.06	-3.35794	0.706314	1	100	3	9.86632	1.01954	8.78934	6.15662e+08	78.52	0	1	2	111.37	149.38	138.31	133.02
002539	0	100.13	-3.83787	2.39536	1	100	3	9.72026	2.13606	8.44098	2.76044e+08	76.09	0	3	2	74.36	126.5	137.31	112.723
002596	0	102.94	-3.47725	2.02298	1	20	3	9.30201	1.60764	8.00521	1.01206e+08	62.08	0	1	2	79.51	120.72	147.98	116.07
002291	0	127.06	-3.5377	2.88071	1	6.66	3	9.50475	1.60608	7.97989	9.54743e+07	78.17	1	1	2	111.37	149.38	138.31	133.02
000559	0	146.35	-3.90782	1.2946	1	90	3	10.0695	2.08319	8.78181	6.05069e+08	57.95	0	1	2	128.5	200.42	107.07	145.33
000836	0	122.96	-3.73	2.82814	1	52.86	3	9.42468	2.79183	8.14835	1.40719e+08	29.88	0	1	2	110.61	135.77	140.44	128.94
002527	0	150.77	-3.7786	-1.20816	1	49	3	9.32075	1.0649	8.15691	1.43518e+08	66.73	0	1	2	149.35	174.72	111.94	145.337
002418	0	146.35	-3.32264	2.79569	1	80	3	9.3863	2.63584	8.07876	1.19884e+08	50.85	0	1	2	128.5	200.42	107.07	145.33
000737	0	92.98	-3.78912	4.88766	0	10	3	9.81934	2.79258	8.45915	2.87837e+08	32.77	0	2	2	75.2	86.48	163.5	108.393
600790	0	146.35	-3.91545	-1.09277	0	100	3	9.91166	1.46298	8.3878	2.44229e+08	46.17	0	1	3	128.5	200.42	107.07	145.33
000153	0	96.63	-3.68639	2.22599	1	15	3	9.35391	3.98453	7.66078	4.57905e+07	42.14	0	2	2	66.06	138.06	122.31	108.81
600708	0	150.77	-3.9138	1.49294	0	70	3	9.63522	2.66321	8.50856	3.22525e+08	43.34	0	1	3	149.35	174.72	111.94	145.337
600195	0	150.65	-3.70446	1.50586	0	55	3	9.7596	1.29991	8.45754	2.86773e+08	65.91	0	1	2	155.56	159.42	118.47	144.483
300209	0	93.71	-3.51388	0.13096	1	100	3	9.06237	0.356479	#NUM!	-1.57989e+07	78.72	0	2	3	63.39	132.38	123.56	106.443
002155	0	93.71	-3.63644	2.3732	0	100	3	10.2252	1.30544	8.82774	6.72581e+08	44.55	0	2	2	63.39	132.38	123.56	106.443
000546	0	87.23	-3.64433	2.90127	1	100	3	9.11777	1.19143	7.12217	1.32485e+07	29.46	0	2	3	69.43	93.83	133.99	99.0833
002358	0	83.68	-3.58523	2.99776	1	100	3	9.42163	1.19276	8.39568	2.48704e+08	81.27	0	2	2	61.93	98.07	129.37	96.4567
600811	0	87.91	-3.91202	3.38396	1	30	3	10.2138	1.52793	9.08675	1.2211e+09	33.09	0	2	2	66.48	100.46	135.89	100.943
600811	0	87.91	-3.91202	3.38396	1	39.1	3	10.2138	1.52793	9.08675	1.2211e+09	33.09	0	2	2	66.48	100.46	135.89	100.943
600811	0	87.91	-3.91202	3.38396	1	70	3	10.2138	1.52793	9.08675	1.2211e+09	33.09	0	2	2	66.48	100.46	135.89	100.943
002663	0	127.06	-3.80686	0.011685	1	34	3	9.57129	0.952903	8.42619	2.668e+08	71.97	0	1	2	111.37	149.38	138.31	133.02
300356	0	122.03	-3.48251	-5.42578	1	51	3	9.05383	1.07992	7.93068	8.52471e+07	70.48	0	1	2	106.69	156.55	109.94	124.393
002386	0	100.13	-3.84124	2.70318	0	4.5	3	10.0897	6.98046	8.56806	3.6988e+08	71.77	1	3	2	74.36	126.5	137.31	112.723
002153	0	150.65	-3.65186	-1.05404	1	75	3	9.64007	1.06876	8.52622	3.3591e+08	84.45	1	1	3	155.56	159.42	118.47	144.483
600458	0	93.71	-3.87591	2.74761	0		3	9.93185	1.82049	8.39184	2.46512e+08	41.8	0	2	2	63.39	132.38	123.56	106.443
000650	0	91.93	-3.76136	0.960636	1	100	3	9.75855	1.17055	8.53293	3.41141e+08	57.44	0	2	2	59.82	132.68	123.92	105.473
600150	0	150.77	-3.51868	3.32642	0	26	3	10.7612	3.46827	#NUM!	-2.02415e+08	74.17	0	1	2	149.35	174.72	111.94	145.337
300198	0	123.21	-3.41556	-0.161468	1	51	3	9.29426	1.08344	8.03409	1.08166e+08	68.93	0	1	2	112.74	140.25	126.79	126.593
603123	0	150.65	-3.50998	-0.020811	0	100	3	9.56381	2.01149	8.33258	2.15073e+08	75.9	0	1	3	155.56	159.42	118.47	144.483
002545	0	100.35	-3.79054	0.917688	1	100	3	9.55837	1.02027	8.30634	2.02462e+08	79.11	0	1	2	80.15	127.53	117.68	108.453
300203	0	146.35	-3.52763	1.1728	1	90	3	9.46402	1.04627	8.2599	1.8193e+08	75.63	0	1	2	128.5	200.42	107.07	145.33
002642	0	150.65	-3.50244	0.477694	1	100	3	9.2102	0.977464	7.97031	9.33924e+07	71.45	0	1	3	155.56	159.42	118.47	144.483
002159	0	101.42	-4.004	2.63922	1	48.28	3	9.36653	2.00372	8.13642	1.36906e+08	42.7	0	2	3	82.06	125.84	121	109.633
002607	0	96.63	-3.65059	2.22431	1	100	3	9.42173	1.71008	8.1597	1.44445e+08	70.89	0	2	3	66.06	138.06	122.31	108.81
002702	0	123.21	-3.67336	-3.92415	1	100	3	9.09028	1.16097	7.89425	7.83877e+07	72.46	1	1	2	112.74	140.25	126.79	126.593
002090	0	122.03	-3.74373	2.34778	1	51	3	9.29011	1.96687	7.77334	5.93392e+07	60.74	0	1	2	106.69	156.55	109.94	124.393
300163	0	146.35	-3.33364	0.262564	1	12.84	3	8.9222	1.66003	7.46534	2.91974e+07	63.22	0	1	2	128.5	200.42	107.07	145.33
002465	0	127.06	-3.35758	-0.250104	0	60	3	9.78726	0.97703	8.36998	2.34411e+08	37.46	0	1	2	111.37	149.38	138.31	133.02
000601	0	127.06	-3.90819	2.41114	1	35	3	9.92574	3.86068	8.66694	4.6445e+08	23.33	0	1	2	111.37	149.38	138.31	133.02
000802	0	150.65	-3.63232	0.883429	1	100	3	9.16029	1.68752	7.4816	3.03112e+07	59.12	0	1	3	155.56	159.42	118.47	144.483
002502	0	127.06	-3.62941	-0.8914	1	20	3	9.06434	0.950295	7.55543	3.59278e+07	69.61	0	1	3	111.37	149.38	138.31	133.02
002002	0	122.03	-3.24581	6.87843	1	100	3	9.11681	11.7033	7.06352	1.15751e+07	36.43	0	1	2	106.69	156.55	109.94	124.393
002010	0	146.35	-3.58418	1.29839	1	100	3	9.68043	1.37744	8.36799	2.33341e+08	57.93	0	1	3	128.5	200.42	107.07	145.33
300269	0	127.06	-3.38657	1.84617	1	100	3	9.02933	1.18038	7.52181	3.32513e+07	69.83	1	1	3	111.37	149.38	138.31	133.02
300249	0	100.13	-3.34765	1.60277	1	17.69	3	8.89961	0.989279	7.57686	3.77453e+07	73.61	0	3	3	74.36	126.5	137.31	112.723
600193	0	150.77	-3.69075	4.91822	1	30	3	9.65329	1.27843	8.16981	1.47847e+08	38.61	0	1	2	149.35	174.72	111.94	145.337
002577	0	127.06	-3.49159	-1.7697	1	70	3	9.26333	0.945196	7.76028	5.75805e+07	77.36	1	1	2	111.37	149.38	138.31	133.02
300101	0	100.13	-3.38779	1.60926	1	24.75	3	9.42044	1.14046	7.39725	2.49606e+07	55.02	0	3	2	74.36	126.5	137.31	112.723
002223	0	122.03	-3.29287	1.24833	1	51	3	9.89246	1.08982	8.43557	2.72625e+08	72.63	1	1	2	106.69	156.55	109.94	124.393
002236	0	146.35	-3.54967	2.69482	1	100	3	10.2118	1.03176	8.87054	7.4224e+08	66.57	1	1	2	128.5	200.42	107.07	145.33
300324	0	150.65	-3.56573	-5.30876	1	100	3	8.98848	0.954627	7.70982	5.12646e+07	68.5	1	1	3	155.56	159.42	118.47	144.483
600239	0	84.43	-3.82889	5.07369	0	100	3	10.3899	1.08783	8.48541	3.05783e+08	42.29	0	3	3	52.78	111.96	138.91	101.217
600323	0	127.06	-3.95725	0.882558	0	100	3	9.7692	2.1684	8.50882	3.22718e+08	50.37	0	1	3	111.37	149.38	138.31	133.02
002069	0	103.53	-3.59776	1.56566	1	100	3	10.1217	2.50984	8.24145	1.74361e+08	69.94	1	1	1	89.01	120.36	120.91	110.093
300001	0	100.35	-3.40812	0.934531	1	15	3	9.24146	1.11831	7.94697	8.8506e+07	73.1	0	1	2	80.15	127.53	117.68	108.453
600021	0	150.77	-3.58017	2.24245	0	51	3	10.4976	2.75325	9.40103	2.51788e+09	76.62	0	1	2	149.35	174.72	111.94	145.337
000517	0	146.35	-3.89623	1.1148	1	30	3	10.0606	0.877493	8.63732	4.33832e+08	86.68	1	1	3	128.5	200.42	107.07	145.33
002306	0	150.65	-3.64492	1.58059	1	51	3	9.63257	2.5746	8.23072	1.70107e+08	59.63	1	1	3	155.56	159.42	118.47	144.483
600568	0	101.42	-3.84693	3.73684	1	100	3	9.53619	1.51404	8.01702	1.03996e+08	53.97	1	2	2	82.06	125.84	121	109.633
000541	0	127.06	-3.95022	-2.99763	0	25	3	9.77223	1.18276	8.66377	4.61074e+08	30.53	0	1	2	111.37	149.38	138.31	133.02
600300	0	122.03	-3.67015	3.37412	1	51	3	10.2095	2.93138	8.63482	4.31343e+08	58.21	0	1	2	106.69	156.55	109.94	124.393
600393	0	127.06	-4.31111	4.31828	1	90	3	9.66828	4.6041	7.80963	6.45104e+07	55.35	0	1	3	111.37	149.38	138.31	133.02
300349	0	146.35	-3.32597	-3.50302	1	51	3	9.13676	0.973153	7.9264	8.44105e+07	79.37	1	1	3	128.5	200.42	107.07	145.33
300294	0	91.93	-3.76046	-7.60619	1	55.586	3	9.09802	1.06904	7.88743	7.71663e+07	75.53	0	2	2	59.82	132.68	123.92	105.473
600603	0	100.13	-3.09233	12.8235	1	82	3	9.07158	1.18838	7.31502	2.06546e+07	16.19	0	3	3	74.36	126.5	137.31	112.723
000861	0	127.06	-3.71438	2.6963	1	100	3	9.78399	1.32039	8.79957	6.30333e+08	75.99	0	1	3	111.37	149.38	138.31	133.02
002516	0	122.03	-3.5951	-1.16493	1	100	3	9.32368	1.27619	8.19563	1.56902e+08	64.39	1	1	2	106.69	156.55	109.94	124.393
002399	0	127.06	-3.70927	-2.88109	1	100	3	9.98856	0.695317	8.69013	4.89922e+08	86.8	0	1	2	111.37	149.38	138.31	133.02
000905	0	123.21	-3.67194	1.16482	0		3	9.66662	1.28481	8.55723	3.60769e+08	57.58	0	1	3	112.74	140.25	126.79	126.593
002527	0	150.77	-3.7786	-1.20816	1	30	3	9.32075	1.0649	8.15691	1.43518e+08	66.73	0	1	2	149.35	174.72	111.94	145.337
002482	0	127.06	-3.314	4.59943	1	51	3	9.97652	1.02204	8.6681	4.65696e+08	74.91	0	1	2	111.37	149.38	138.31	133.02
002430	0	146.35	-3.54931	2.55763	0	25	3	9.99704	1.31364	8.79388	6.22126e+08	81.86	0	1	2	128.5	200.42	107.07	145.33
300343	0	100.35	-3.28704	2.5034	1	49	3	9.00657	1.01626	7.7903	6.17015e+07	75.67	1	1	3	80.15	127.53	117.68	108.453
300250	0	146.35	-3.4211	1.55581	1	100	3	8.83488	0.974165	7.42487	2.65993e+07	73.83	1	1	3	128.5	200.42	107.07	145.33
300004	0	127.06	-3.57098	1.75489	1	100	3	9.33607	1.30224	7.7012	5.0257e+07	67	1	1	2	111.37	149.38	138.31	133.02
601515	0	127.06	-4.30051	-4.28073	1	69	3	9.52829	1.10286	8.86043	7.25147e+08	90.34	0	1	2	111.37	149.38	138.31	133.02
002610	0	122.03	-3.3909	2.422	1	100	3	9.57114	#N/A	#NUM!	-1.97965e+07	64.77	1	1	2	106.69	156.55	109.94	124.393
300043	0	127.06	-3.57283	0.817544	1	30	3	9.33748	1.28628	8.13877	1.37648e+08	78.54	1	1	3	111.37	149.38	138.31	133.02
000895	0	83.68	-3.66079	-2.17126	1	15	3	10.6519	1.17593	9.59342	3.92125e+09	78.03	0	2	2	61.93	98.07	129.37	96.4567
300261	0	122.03	-3.21307	0.336134	1	75	3	9.05757	1.15765	7.70247	5.04043e+07	83.49	1	1	2	106.69	156.55	109.94	124.393
600850	0	222.14	-3.91242	0.42497	0	45	3	9.81659	1.03467	8.4973	3.14269e+08	75.32	0	1	3	187.31	280.93	230.3	232.847
600602	0	222.14	-4.18164	-1.01055	0	51.19	3	9.78741	1.17476	8.08352	1.21204e+08	34.64	0	1	3	187.31	280.93	230.3	232.847
300299	0	183.1	-3.3832	0.853598	1	100	3	9.04182	1.03035	7.19675	1.57308e+07	62.78	1	1	3	157.43	194.12	247.85	199.8
002186	0	215.62	-3.8427	-2.50552	0	15	3	9.75543	1.64467	8.21944	1.65744e+08	61.59	0	1	3	193.86	247.5	229.57	223.643
000558	0	205.77	-4.15668	1.74995	0	51	3	9.87233	1.61069	8.18622	1.5354e+08	70.07	0	1	3	167.96	265.48	222.12	218.52
002518	0	184.78	-3.91933	-0.21962	1	65	3	9.64663	1.1819	8.1892	1.54597e+08	75.44	1	1	2	153.33	208.44	245.61	202.46
002263	0	205.77	-3.6712	0.754585	0		3	9.6574	12.8881	7.60701	4.04585e+07	47.08	1	1	2	167.96	265.48	222.12	218.52
002198	0	184.78	-3.3468	-3.05107	1	45	3	9.44164	1.09091	8.25705	1.80739e+08	63.35	0	1	2	153.33	208.44	245.61	202.46
300054	0	164.76	-3.28054	-1.8199	1	39	3	9.6203	1.15122	7.99777	9.94886e+07	53.13	0	2	2	123.74	197.04	241.51	187.43
000687	0	144.98	-3.7785	2.42064	1	60	3	9.57137	#N/A	#NUM!	-1.49565e+08	54.7	0	1	2	105.66	162.85	242.35	170.287
300253	0	222.14	-3.35254	-2.33398	1	60	3	9.6587	1.00079	7.88698	7.70862e+07	60.84	0	1	3	187.31	280.93	230.3	232.847
600526	0	205.77	-3.67035	1.27232	0	100	3	9.7341	1.91545	7.92108	8.33829e+07	55.38	0	1	2	167.96	265.48	222.12	218.52
600873	0	115.1	-3.80891	0.788707	1	100	3	10.3908	3.21655	8.86881	7.39277e+08	67.6	0	3	2	74.09	112.84	254.65	147.193
300152	0	144.98	-3.5191	1.5869	1	51.37	3	9.53341	1.23668	7.66782	4.65389e+07	41.39	0	1	3	105.66	162.85	242.35	170.287
002442	0	144.98	-3.3463	-0.137105	1	100	3	9.54855	9.59608	8.08026	1.20298e+08	71.69	0	1	2	105.66	162.85	242.35	170.287
600606	0	222.14	-3.99691	#N/A	1	100	3	#N/A	2.20107	8.24442	1.75559e+08	40.77	0	1	3	187.31	280.93	230.3	232.847
002296	0	142.08	-3.58889	-6.55453	1	49.13	3	9.4628	1.29641	7.91572	8.23615e+07	49.82	0	2	2	105.06	155.23	240.42	166.903
000882	0	215.62	-3.72108	-0.100995	0	49	3	9.973	6.04072	8.44996	2.8181e+08	79.49	0	1	3	193.86	247.5	229.57	223.643
300006	0	159.86	-3.36453	0.046853	1	30	3	9.6979	2.11953	8.02571	1.06099e+08	57.75	1	3	2	125.27	178.2	240.74	181.403
300322	0	184.78	-3.37339	0.29198	1	61.8	3	9.34154	1.3735	7.64003	4.36551e+07	60.74	0	1	2	153.33	208.44	245.61	202.46
300169	0	180.98	-3.69371	#N/A	1	25	3	#N/A	#N/A	#NUM!	-5.64399e+07	62.36	1	1	2	144.68	223.09	224.3	197.357
601901	0	147.71	-3.75646	#N/A	0	100	3	#N/A	1.0991	9.1335	1.35987e+09	58.99	0	2	3	103.46	175	244.25	174.237
002437	0	141.4	-3.66337	-2.67891	1	98.8584	3	9.78839	1.18435	8.4001	2.51248e+08	76.14	0	2	2	104.49	152.58	242.97	166.68
600350	0	159.3	-3.5454	-0.032487	0	100	3	10.5409	1.53039	9.53485	3.42648e+09	87.51	0	1	3	122.01	189.07	228.32	179.8
002356	0	184.78	-3.84321	#N/A	1	100	3	#N/A	2.06395	7.28212	1.9148e+07	79.42	0	1	3	153.33	208.44	245.61	202.46
002354	0	160.07	-3.27471	#N/A	1	100	3	#N/A	4.78464	7.67468	4.72801e+07	69.39	1	1	3	126.67	181.54	231.33	179.847
002384	0	180.98	-3.38831	2.08566	1	100	3	9.8579	7.78032	7.83263	6.80183e+07	73.28	0	1	2	144.68	223.09	224.3	197.357
002440	0	205.77	-3.51636	-1.93841	1	100	3	10.0322	1.11312	9.05704	1.14035e+09	60.17	0	1	2	167.96	265.48	222.12	218.52
300005	0	215.62	-3.6493	-8.12691	1	55.67	3	9.69617	1.01264	8.43514	2.72358e+08	62.9	0	1	2	193.86	247.5	229.57	223.643
300282	0	215.62	-3.22275	#N/A	1	92	3	#N/A	#N/A	#NUM!	-1.0189e+07	71.96	0	1	2	193.86	247.5	229.57	223.643
002633	0	205.77	-3.70408	0.993702	1	20	3	9.05919	#N/A	#NUM!	-7.77555e+06	67.47	0	1	2	167.96	265.48	222.12	218.52
000027	0	184.78	-3.81137	-0.61736	0		3	10.5029	1.85888	9.42915	2.68625e+09	74.29	0	1	2	153.33	208.44	245.61	202.46
002195	0	222.14	-3.39456	#N/A	1	85.861	3	#N/A	1.60452	7.55792	3.61343e+07	41.91	1	1	3	187.31	280.93	230.3	232.847
600279	0	159.86	-3.71772	1.33019	0	100	3	9.69302	2.56982	8.40356	2.53256e+08	64.33	0	3	3	125.27	178.2	240.74	181.403
300292	0	180.98	-3.53855	#N/A	1	65	3	#N/A	1.42202	7.34531	2.21469e+07	71.13	0	1	3	144.68	223.09	224.3	197.357
601908	0	215.62	-3.59698	0.778597	1	100	3	9.72791	1.78177	7.70714	5.0949e+07	78.31	1	1	2	193.86	247.5	229.57	223.643
300244	0	205.77	-3.48745	-0.254442	1	100	3	9.60831	1.2352	8.03879	1.09342e+08	73.54	1	1	3	167.96	265.48	222.12	218.52
002476	0	159.3	-3.37469	0.047324	1	49	3	9.75488	1.59669	7.72937	5.36258e+07	59.99	0	1	2	122.01	189.07	228.32	179.8
002476	0	159.3	-3.37469	0.047324	1	51	3	9.75488	1.59669	7.72937	5.36258e+07	59.99	0	1	2	122.01	189.07	228.32	179.8
300169	0	180.98	-3.69371	#N/A	1	51	3	#N/A	#N/A	#NUM!	-5.64399e+07	62.36	1	1	2	144.68	223.09	224.3	197.357
002602	0	205.77	-3.32043	#N/A	1	100	3	#N/A	1.65827	7.99094	9.79358e+07	72.64	0	1	3	167.96	265.48	222.12	218.52
002369	0	184.78	-3.36875	0.566285	1	100	3	9.60409	1.81014	8.07599	1.19121e+08	57	1	1	2	153.33	208.44	245.61	202.46
002294	0	184.78	-3.3921	-5.6	1	100	3	10.0842	1.04057	8.98226	9.59982e+08	79.2	0	1	2	153.33	208.44	245.61	202.46
300012	0	184.78	-3.45853	#N/A	1	100	3	#N/A	1.30395	8.23728	1.72695e+08	68.54	0	1	3	153.33	208.44	245.61	202.46
002526	0	159.3	-3.70986	1.09491	1	100	3	9.61101	3.1297	7.96782	9.28583e+07	34.67	0	1	2	122.01	189.07	228.32	179.8
600141	0	164.76	-3.87064	2.4859	0	85	3	10.2047	7.49189	8.80622	6.40053e+08	46.92	0	2	2	123.74	197.04	241.51	187.43
601886	0	215.62	-3.66987	2.04216	1	51	3	10.2322	2.24466	8.76461	5.81582e+08	72.11	0	1	2	193.86	247.5	229.57	223.643
002196	0	205.77	-3.50417	#N/A	1	70	3	#N/A	6.63311	7.2643	1.8378e+07	69.39	0	1	2	167.96	265.48	222.12	218.52
000882	0	215.62	-3.72108	-0.100995	0	100	3	9.973	6.04072	8.44996	2.8181e+08	79.49	0	1	3	193.86	247.5	229.57	223.643
600526	0	205.77	-3.67035	1.27232	0	40	3	9.7341	1.91545	7.92108	8.33829e+07	55.38	0	1	2	167.96	265.48	222.12	218.52
600100	0	215.62	-3.6103	1.41132	0	100	3	10.703	2.22344	9.34151	2.19539e+09	34.18	0	1	2	193.86	247.5	229.57	223.643
002389	0	205.77	-3.3876	#N/A	0	51.6	3	#N/A	1.86301	7.49983	3.16107e+07	61.45	1	1	2	167.96	265.48	222.12	218.52
002446	0	184.78	-3.25235	#N/A	1	80	3	#N/A	3.30609	6.53223	3.40589e+06	70.97	1	1	2	153.33	208.44	245.61	202.46
002263	0	205.77	-3.6712	0.754585	0	100	3	9.6574	12.8881	7.60701	4.04585e+07	47.08	1	1	2	167.96	265.48	222.12	218.52
002527	0	222.14	-3.82734	#N/A	1	25	3	#N/A	1.08508	8.27593	1.88767e+08	64.44	0	1	2	187.31	280.93	230.3	232.847
000416	0	159.3	-3.82943	-2.46824	1	100	3	9.5727	0.821603	7.21641	1.64592e+07	30.26	0	1	3	122.01	189.07	228.32	179.8
002551	0	184.78	-3.71839	0.378051	1	100	3	9.71645	0.973849	7.90174	7.9751e+07	68.86	1	1	2	153.33	208.44	245.61	202.46
600368	0	141.46	-3.9573	2.9257	0	97.6	3	10.1589	3.87403	8.79858	6.28904e+08	57.51	0	1	3	106.97	153.84	232.82	164.543
000685	0	184.78	-3.98953	-0.33023	0	67	3	10.0045	1.3171	8.86646	7.35294e+08	74.364	0	1	2	153.33	208.44	245.61	202.46
002692	0	180.98	-3.61435	-0.259618	0	60	3	9.48693	1.31828	8.26057	1.82208e+08	70.12	0	1	2	144.68	223.09	224.3	197.357
000608	0	141.46	-3.82783	2.47069	1	70	3	9.95215	1.11636	8.40793	255817000	53.54	0	1	3	106.97	153.84	232.82	164.543
300353	0	215.62	-3.42739	-3.11074	1	100	3	9.10269	1.01979	7.57963	3.79862e+07	62.4	1	1	2	193.86	247.5	229.57	223.643
601398	0	215.62	-1.43661	#N/A	0	51	3	13.2765	1.03954	11.5296	338537000000	97.1	0	1	3	193.86	247.5	229.57	223.643
002290	0	180.98	-3.51766	-0.669624	1	60	3	9.32687	1.65471	7.55747	3.60973e+07	62.44	0	1	2	144.68	223.09	224.3	197.357
002306	0	215.62	-3.66174	4.55904	1	26.5	3	9.6272	#N/A	#NUM!	-5.16988e+08	51.48	1	1	3	193.86	247.5	229.57	223.643
002306	0	215.62	-3.66174	4.55904	1	100	3	9.6272	#N/A	#NUM!	-5.16988e+08	51.48	1	1	3	193.86	247.5	229.57	223.643
300108	0	138.36	-3.4249	#N/A	1	100	3	#N/A	1.81111	7.53615	3.43677e+07	53.8	1	2	2	106.85	147.95	224.97	159.923
002219	0	128.39	-3.53753	-0.128814	1	97.713	3	10.0365	1.25873	8.33298	2.15268e+08	64.36	0	3	2	96.77	114.2	258.6	156.523
002488	0	205.77	-3.37546	0.965877	1	100	3	9.46577	3.30351	8.00761	1.01768e+08	59.81	1	1	2	167.96	265.48	222.12	218.52
002353	0	159.3	-3.39487	0.53178	1	80	3	10.4729	1.09968	9.06792	1.16928e+09	63.4	0	1	2	122.01	189.07	228.32	179.8
002125	0	147.71	-3.58728	#N/A	0	29	3	#N/A	10.7352	7.78876	6.14842e+07	52.74	1	2	2	103.46	175	244.25	174.237
000566	0	158.26	-3.99047	0.175687	0	100	3	9.86001	1.75138	8.25665	1.80572e+08	50.42	0	1	2	121.75	173.37	251.39	182.17
600606	0	222.14	-3.99691	#N/A	1	40	3	#N/A	2.20107	8.24442	1.75559e+08	40.77	0	1	3	187.31	280.93	230.3	232.847
601555	0	180.98	-3.88815	#N/A	0	28.5	3	10.3896	1.15484	8.71278	5.16149e+08	53.02	0	1	3	144.68	223.09	224.3	197.357
300032	0	205.77	-3.27254	#N/A	1	21	3	#N/A	3.39534	7.36498	2.31731e+07	73.07	1	1	2	167.96	265.48	222.12	218.52
300182	0	215.62	-3.39405	-3.40315	1	100	3	9.58168	1.14212	8.33105	2.14312e+08	73.33	0	1	3	193.86	247.5	229.57	223.643
601238	0	184.78	-3.55135	-1.584	0	20	3	10.775	1.42034	9.44817	2806535381	96.94	0	1	2	153.33	208.44	245.61	202.46
600376	0	215.62	-3.60598	3.45487	0	80.02	3	10.9441	1.35759	9.39579	2.48764e+09	67.57	0	1	3	193.86	247.5	229.57	223.643
002519	0	180.98	-3.61506	#N/A	1	100	3	#N/A	1.10492	8.09091	1.23286e+08	61.26	0	1	2	144.68	223.09	224.3	197.357
601519	0	222.14	-3.67007	-0.17457	1	100	3	9.83021	#N/A	#NUM!	-1.51491e+08	73.84	1	1	3	187.31	280.93	230.3	232.847
000042	0	184.78	-3.91047	1.06127	1	60	3	10.0438	1.13637	8.80922	6.44495e+08	77.32	0	1	3	153.33	208.44	245.61	202.46
300356	0	180.98	-3.54868	-1.97496	1	100	3	9.18592	0.991239	7.65196	4.48705e+07	61.22	0	1	2	144.68	223.09	224.3	197.357
002437	0	141.4	-3.66337	-2.67891	1	51	3	9.78839	1.18435	8.4001	2.51248e+08	76.14	0	2	2	104.49	152.58	242.97	166.68
002307	0	143.4	-3.62875	3.4883	0	11.9	3	9.97066	8.00113	8.31807	2.08002e+08	53.14	0	3	2	101.44	146.39	276.48	174.77
300194	0	159.86	-3.47148	-3.14889	1	57.32	3	9.37504	1.23141	7.27691	1.89197e+07	73.93	0	3	2	125.27	178.2	240.74	181.403
600645	0	175.26	-3.92897	-0.052783	1	12.38	3	9.93719	2.75347	7.23775	1.72882e+07	37.71	1	1	3	146.54	197.52	229.67	191.243
002346	0	222.14	-3.28047	#N/A	1	100	3	#N/A	6.50061	6.84782	7.04396e+06	76.51	0	1	2	187.31	280.93	230.3	232.847
600639	0	222.14	-3.97861	1.25335	0	100	3	10.1709	1.24723	8.87591	7.51471e+08	52.92	0	1	3	187.31	280.93	230.3	232.847
000925	0	205.77	-3.70545	1.92911	1	39.6	3	9.74391	#N/A	#NUM!	-9.9784e+07	54.67	0	1	2	167.96	265.48	222.12	218.52
000925	0	205.77	-3.70545	1.92911	1	91	3	9.74391	#N/A	#NUM!	-9.9784e+07	54.67	0	1	2	167.96	265.48	222.12	218.52
601677	0	142.08	-3.78961	0.499087	1	75	3	9.54933	2.44268	8.07855	1.19826e+08	73.01	0	2	2	105.06	155.23	240.42	166.903
600657	0	215.62	-4.2169	3.55514	0	90.4	3	10.3369	1.28721	9.04171	1.10081e+09	72.09	0	1	3	193.86	247.5	229.57	223.643
002063	0	184.78	-3.5896	-5.22053	0		3	9.87441	1.00571	8.5516	3.56121e+08	44.97	0	1	3	153.33	208.44	245.61	202.46
600420	0	222.14	-3.66651	1.30531	0	51	3	9.81342	1.4341	8.37235	2.35697e+08	58.6	0	1	2	187.31	280.93	230.3	232.847
002273	0	205.77	-3.34864	-1.43812	1	30	3	9.74544	1.43126	8.12898	1.34581e+08	38.88	1	1	2	167.96	265.48	222.12	218.52
300054	0	164.76	-3.28054	-1.8199	1	20	3	9.6203	1.15122	7.99777	9.94886e+07	53.13	0	2	2	123.74	197.04	241.51	187.43
002326	0	205.77	-3.35528	2.25245	1	12	3	9.48504	5.96526	7.82837	6.73555e+07	67.26	0	1	2	167.96	265.48	222.12	218.52
600585	0	150.83	-3.44338	-1.936	0	100	3	11.0666	1.35963	10.1335	13599776249	70.78	0	2	2	106.51	190.86	224.45	173.94
300010	0	215.62	-3.62679	0.834359	1	5	3	9.40058	1.39408	7.958	9.07818e+07	54.12	1	1	3	193.86	247.5	229.57	223.643
000988	0	164.76	-3.71562	0.847273	0	51	3	9.8805	2.51781	8.08272	1.20983e+08	43.19	0	2	2	123.74	197.04	241.51	187.43
002465	0	184.78	-3.39767	-1.77549	0	30	3	10.1351	1.12122	8.56075	3.63708e+08	36	0	1	2	153.33	208.44	245.61	202.46
000932	0	147.71	-3.42779	3.05361	0	70	3	10.8128	24.9736	9.15433	1.42671e+09	75.37	1	2	2	103.46	175	244.25	174.237
300730	0	147.71	#N/A	#N/A	1	17	3	#N/A	#N/A	#N/A	#N/A	#N/A	0	2	3	103.46	175	244.25	174.237
600338	0	115.1	-3.5326	4.49613	1	83.33	3	9.30325	2.21642	7.53808	3.45211e+07	38.13	1	3	2	74.09	112.84	254.65	147.193
300116	0	148.37	-3.30287	#N/A	1	100	3	#N/A	2.12994	7.07282	1.18254e+07	50.3	0	3	2	123.6	145.94	234.55	168.03
300164	0	148.37	-3.81222	0.286928	1	100	3	9.50312	1.7823	7.3866	2.43559e+07	54.1	1	3	2	123.6	145.94	234.55	168.03
002075	0	180.98	-3.7087	2.11119	1	45	3	9.9596	11.2239	8.25329	1.79181e+08	81.98	0	1	2	144.68	223.09	224.3	197.357
300014	0	184.78	-3.5509	-0.726556	1	100	3	9.77643	1.25991	8.2722	1.87156e+08	67.44	1	1	2	153.33	208.44	245.61	202.46
000819	0	147.71	-3.90938	-3.0224	0	50.1	3	9.59185	1.15214	7.87781	7.54766e+07	47.7	0	2	2	103.46	175	244.25	174.237
002131	0	205.77	-3.62159	0.69627	1	25	3	9.66947	2.57096	8.00137	1.00315e+08	65.4	1	1	3	167.96	265.48	222.12	218.52
300169	0	180.98	-3.69371	#N/A	1	18.75	3	#N/A	#N/A	#NUM!	-5.64399e+07	62.36	1	1	2	144.68	223.09	224.3	197.357
000050	0	184.78	-3.87057	-0.356162	0	30	3	10.0482	3.08924	8.65911	456150772	57.18	0	1	2	153.33	208.44	245.61	202.46
300010	0	215.62	-3.62679	0.834359	1	10	3	9.40058	1.39408	7.958	9.07818e+07	54.12	1	1	3	193.86	247.5	229.57	223.643
002345	0	184.78	-3.42987	-2.53751	1	100	3	9.7316	1.39824	8.37483	2.37043e+08	69.24	0	1	2	153.33	208.44	245.61	202.46
002535	0	142.08	-3.59791	1.24813	1	50.2827	3	9.78017	1.71834	8.56108	3.63982e+08	66.03	0	2	2	105.06	155.23	240.42	166.903
002649	0	215.62	-3.82915	-3.89637	1	1.6	3	9.49729	1.28442	8.13165	1.3541e+08	49.9672	0	1	3	193.86	247.5	229.57	223.643
600558	0	153.04	-3.68727	0.650454	0	100	3	9.39035	2.07938	7.89144	7.78827e+07	42.16	1	3	2	114.03	176.71	238.82	176.52
002021	0	205.77	-3.90856	1.47585	0		3	9.75349	2.9092	7.97198	9.37522e+07	36.59	0	1	2	167.96	265.48	222.12	218.52
300190	0	180.98	-3.4616	0.673227	1		3	9.33938	0.929587	7.32521	2.11453e+07	72.14	1	1	3	144.68	223.09	224.3	197.357
300093	0	184.78	-3.84581	-1.18013	1	100	3	9.3132	5.6604	7.56443	3.66802e+07	53.36	1	1	2	153.33	208.44	245.61	202.46
002542	0	215.62	-3.52133	-1.76615	0	51	3	9.19593	1.18725	7.87375	7.47742e+07	71.1	0	1	2	193.86	247.5	229.57	223.643
600120	0	205.77	-3.89051	1.991	0	100	3	10.1123	1.13474	9.01181	1.02756e+09	51.28	0	1	3	167.96	265.48	222.12	218.52
002492	0	184.78	-3.25174	-1.11595	1	20	3	9.36011	1.77577	7.81792	6.57535e+07	57.68	0	1	3	153.33	208.44	245.61	202.46
600287	0	180.98	-3.95767	0.94672	0	70	3	9.80561	1.25687	8.66395	4.61263e+08	54.64	0	1	3	144.68	223.09	224.3	197.357
002155	0	147.71	-3.67674	-0.265052	0	10	3	9.96306	1.90785	8.44269	2.77131e+08	46.05	0	2	2	103.46	175	244.25	174.237
000712	0	184.78	-3.77873	-4.66538	1	10	3	10.134	2.11235	8.25035	1.77972e+08	65.27	0	1	3	153.33	208.44	245.61	202.46
002241	0	159.3	-3.60531	0.7537	1	10	3	10.6926	1.32997	9.24258	1.74817e+09	58.74	1	1	2	144.68	223.09	224.3	197.357
600565	0	159.86	-3.64997	4.008	1	49	3	10.0918	2.05822	8.33848	2.18012e+08	42.73	0	3	3	122.01	189.07	228.32	179.8
000737	0	144.22	-3.82787	4.46017	0	40	3	9.74623	0	7.25552	1.80103e+07	33.72	0	2	2	125.27	178.2	240.74	181.403
300110	0	159.3	-3.61041	-0.518284	0	50	3	9.67125	1.77858	8.21799	1.65192e+08	64.09	0	1	2	125.27	178.2	240.74	181.403
600587	0	159.3	-3.95794	1.54008	0	100	3	10.1811	1.2322	8.56208	3.6482e+08	49.6	0	1	2	115.4	139.08	248.75	167.743
000737	0	144.22	-3.82787	4.46017	0	60	3	9.74623	0	7.25552	1.80103e+07	33.72	0	2	2	122.01	189.07	228.32	179.8
000737	0	144.22	-3.82787	4.46017	0	3.75	3	9.74623	0	7.25552	1.80103e+07	33.72	0	2	2	122.01	189.07	228.32	179.8
600587	0	159.3	-3.95794	1.54008	0	25.85	3	10.1811	1.2322	8.56208	3.6482e+08	49.6	0	1	2	115.4	139.08	248.75	167.743
000737	0	144.22	-3.82787	4.46017	0	55	3	9.74623	0	7.25552	1.80103e+07	33.72	0	2	2	115.4	139.08	248.75	167.743
600565	0	159.86	-3.64997	4.008	1	10	3	10.0918	2.05822	8.33848	2.18012e+08	42.73	0	3	3	122.01	189.07	228.32	179.8
000737	0	144.22	-3.82787	4.46017	0	40	3	9.74623	0	7.25552	1.80103e+07	33.72	0	2	2	115.4	139.08	248.75	167.743
002385	0	215.62	-3.38952	-1.28669	1	25.84	3	10.3049	1.19823	8.99193	9.8159e+08	61.74	1	1	2	193.86	247.5	229.57	223.643
002392	0	215.62	-3.39176	-0.312652	1	4	3	9.61176	1.15079	8.30722	2.0287e+08	62.13	0	1	2	193.86	247.5	229.57	223.643
600449	0	136.74	-3.75048	0.263334	0	100	3	9.88015	2.12392	8.78447	6.08793e+08	51.52	0	3	2	115.08	129.02	222.32	155.473
600720	0	128.39	-3.81506	0.617743	0	100	3	10.0587	2.15815	8.97944	9.53755e+08	29.75	0	3	2	96.77	114.2	258.6	156.523
000906	0	205.77	-3.71643	0.995617	0	100	3	9.73217	1.53593	8.2155	1.64247e+08	72.58	1	1	3	167.96	265.48	222.12	218.52
300183	0	159.3	-3.90902	-8.22617	1		3	9.49555	0.819232	8.30293	2.00877e+08	75.23	1	1	3	122.01	189.07	228.32	179.8
002121	0	184.78	-3.66357	1.49293	1	7.522	3	9.60659	1.88426	8.14433	1.39422e+08	52.5	1	1	2	153.33	208.44	245.61	202.46
000700	0	180.98	-4.15398	0.906275	1	100	3	9.70992	1.83679	8.50739	3.21654e+08	40.93	1	1	2	144.68	223.09	224.3	197.357
002456	0	184.78	-3.38292	-0.889664	1	49	3	10.3219	1.56507	8.93496	8.60905e+08	58.02	0	1	2	153.33	208.44	245.61	202.46
002595	0	159.3	-3.85324	-4.17804	1	100	3	9.71674	1.12951	8.55762	3.6109e+08	70.05	0	1	2	122.01	189.07	228.32	179.8
000973	0	184.78	-4.15792	1.04183	0	77.78	3	9.80454	2.73545	8.36866	2.337e+08	32.54	0	1	2	153.33	208.44	245.61	202.46
000901	0	141.4	-3.65823	2.12824	0	25	3	9.65414	1.73091	7.84039	6.92447e+07	49.82	0	2	2	104.49	152.58	242.97	166.68
002191	0	184.78	-3.55691	-0.594646	1	24.06	3	10.0134	1.28547	8.79109	6.18151e+08	48.18	0	1	2	153.33	208.44	245.61	202.46
002160	0	180.98	-3.4867	3.1631	1	9	3	9.51524	0	7.03546	1.08507e+07	48.61	1	1	2	144.68	223.09	224.3	197.357
002131	0	205.77	-3.62159	0.69627	1	100	3	9.66947	2.57096	8.00137	1.00315e+08	65.4	1	1	3	167.96	265.48	222.12	218.52
002527	0	222.14	-3.82734	#N/A	1	85	3	#N/A	1.08508	8.27593	1.88767e+08	64.44	0	1	2	187.31	280.93	230.3	232.847
600606	0	222.14	-3.99691	#N/A	1	14.8	3	#N/A	2.20107	8.24442	1.75559e+08	40.77	0	1	3	187.31	280.93	230.3	232.847
002219	0	128.39	-3.53753	-0.128814	1	100	3	10.0365	1.25873	8.33298	2.15268e+08	64.36	0	3	2	96.77	114.2	258.6	156.523
600063	0	150.83	-3.79678	1.76084	0	100	3	9.83042	16.3017	8.28219	1.91511e+08	32.9688	0	2	2	106.51	190.86	224.45	173.94
002665	0	128.39	-3.61591	#N/A	1	100	3	#N/A	1.0857	8.24702	1.76613e+08	57.24	0	3	2	96.77	114.2	258.6	156.523
002376	0	159.3	-3.57036	-1.32507	0	75	3	9.79156	1.11033	8.41285	2.58731e+08	66.46	0	1	2	122.01	189.07	228.32	179.8
000851	0	121.22	-3.91788	0.440834	0	26	3	9.90315	2.06699	8.23355	1.7122e+08	29.94	1	3	3	89.59	125.46	217.93	144.327
000851	0	121.22	-3.91788	0.440834	0		3	9.90315	2.06699	8.23355	1.7122e+08	29.94	1	3	3	89.59	125.46	217.93	144.327
600802	0	183.1	-3.95738	1.21373	0		3	9.70884	7.78956	8.15415	1.42609e+08	45.56	0	1	2	157.43	194.12	247.85	199.8
600052	0	205.77	-3.93941	3.08824	1	51	3	10.0541	2.87467	8.62828	4.24892e+08	60.29	1	1	3	167.96	265.48	222.12	218.52
002494	0	144.98	-3.24397	-0.74569	1	49	3	9.32262	1.16863	7.99312	9.84294e+07	52.44	0	1	2	105.66	162.85	242.35	170.287
002445	0	180.98	-3.32969	0.103371	0	34	3	9.5699	1.27425	7.78034	6.03036e+07	61.96	1	1	3	144.68	223.09	224.3	197.357
300284	0	180.98	-3.58616	-1.29581	1	100	3	9.6903	1.03001	8.31405	2.06085e+08	50.1233	0	1	3	144.68	223.09	224.3	197.357
601519	0	222.14	-3.67007	-0.17457	1	100	3	9.83021	#N/A	#NUM!	-1.51491e+08	73.84	1	1	3	187.31	280.93	230.3	232.847
600651	0	222.14	-4.29237	1.72972	0	100	3	9.73126	2.3091	8.08358	1.21221e+08	24.13	0	1	2	187.31	280.93	230.3	232.847
600657	0	215.62	-4.2169	3.55514	0	54.465	3	10.3369	1.28721	9.04171	1.10081e+09	72.09	0	1	3	193.86	247.5	229.57	223.643
000789	0	146.13	-3.79115	-1.00708	0	49	3	9.91199	1.6333	9.04907	1.11962e+09	53.19	1	2	2	99.81	183.73	230.78	171.44
600686	0	183.1	-3.9444	#N/A	0	100	3	#N/A	1.3706	8.71901	5.23611e+08	55.84	0	1	2	157.43	194.12	247.85	199.8
600812	0	144.98	-3.95355	2.88524	0	100	3	10.2206	24.5573	8.35433	2.26113e+08	52.45	0	1	2	105.66	162.85	242.35	170.287
002047	0	184.78	-3.62059	4.5731	0	49	3	9.68255	1.20064	8.53255	3.40836e+08	75.92	1	1	2	153.33	208.44	245.61	202.46
300037	0	184.78	-3.28613	-2.8615	1	20	3	9.39828	1.10771	8.12505	1.33369e+08	63.39	0	1	2	153.33	208.44	245.61	202.46
600241	0	160.07	-3.66522	1.81461	0	60	3	9.34632	1.634	8.07786	1.19636e+08	60.9	0	1	3	126.67	181.54	231.33	179.847
600637	0	222.14	-3.99794	-2.32239	0	100	3	10.5202	1.4585	8.86922	7.39978e+08	54.83	0	1	3	187.31	280.93	230.3	232.847
000786	0	215.62	-3.77702	-1.28288	0	8	3	10.1825	1.32451	9.20594	1.60673e+09	63.79	0	1	2	193.86	247.5	229.57	223.643
600208	0	205.77	-3.70855	1.78083	1	51	3	10.8092	1.50419	9.29097	1.95419e+09	76.52	0	1	3	167.96	265.48	222.12	218.52
002180	0	184.78	-3.24444	0.090001	1	6.26	3	8.98351	3.94431	6.38664	2.4358e+06	56.51	0	1	2	153.33	208.44	245.61	202.46
300011	0	215.62	-3.47244	-0.641988	1	96.67	3	9.48862	1.14646	7.81756	6.56997e+07	59.5	0	1	2	193.86	247.5	229.57	223.643
002195	0	222.14	-3.39456	#N/A	1	100	3	#N/A	1.60452	7.55792	3.61343e+07	41.91	1	1	3	187.31	280.93	230.3	232.847
002482	0	184.78	-3.34647	0.639692	1	100	3	10.1608	1.17783	8.84693	7.02964e+08	75.56	0	1	2	153.33	208.44	245.61	202.46
002649	0	215.62	-3.82915	-3.89637	1	60	3	9.49729	1.28442	8.13165	1.3541e+08	49.9672	0	1	3	193.86	247.5	229.57	223.643
000732	0	183.1	-3.8406	4.31116	1	100	3	10.602	1.02202	8.97465	9.43301e+08	88.09	1	1	3	157.43	194.12	247.85	199.8
600985	0	150.83	-3.63542	-1.51694	0	40	3	9.3402	1.38044	8.05501	1.13502e+08	45	0	2	2	106.51	190.86	224.45	173.94
002073	0	159.3	-3.67531	0.998133	1	51	3	9.96105	2.89426	8.13858	1.37586e+08	33.3	0	1	2	122.01	189.07	228.32	179.8
600985	0	150.83	-3.63542	-1.51694	0	85	3	9.3402	1.38044	8.05501	1.13502e+08	45	0	2	2	106.51	190.86	224.45	173.94
600985	0	150.83	-3.63542	-1.51694	0	4.6	3	9.3402	1.38044	8.05501	1.13502e+08	45	0	2	2	106.51	190.86	224.45	173.94
002325	0	184.78	-3.39241	2.37471	1	30	3	9.84371	1.03567	8.53137	3.39914e+08	62	0	1	2	153.33	208.44	245.61	202.46
600769	0	164.76	-3.3038	9.80251	0	53	3	9.29344	1.10151	8.73711	5.45899e+08	37.1	1	2	2	123.74	197.04	241.51	187.43
300101	0	153.04	-3.43844	1.06811	1	49	3	9.57987	#N/A	#NUM!	-1.49054e+07	52.84	0	3	2	114.03	176.71	238.82	176.52
600525	0	184.78	-4.23753	-0.283173	1	7.44	3	9.98779	1.45912	8.65126	4.47977e+08	44.28	0	1	2	153.33	208.44	245.61	202.46
600970	0	180.98	-3.5409	2.1963	0	20	3	10.4522	1.96183	8.57841	3.78802e+08	66.15	0	1	2	144.68	223.09	224.3	197.357
300015	0	147.71	-3.36226	-2.51453	1	100	3	10.056	1.53051	8.47986	3.01899e+08	75.98	0	2	3	103.46	175	244.25	174.237
600027	0	159.3	-3.39415	1.28781	0	100	3	11.2144	2.86492	10.1219	13239587000	80.92	0	1	2	122.01	189.07	228.32	179.8
300015	0	147.71	-3.36226	-2.51453	1	90	3	10.056	1.53051	8.47986	3.01899e+08	75.98	0	2	3	103.46	175	244.25	174.237
600525	0	184.78	-4.23753	-0.283173	1	28.93	3	9.98779	1.45912	8.65126	4.47977e+08	44.28	0	1	2	153.33	208.44	245.61	202.46
300015	0	147.71	-3.36226	-2.51453	1	100	3	10.056	1.53051	8.47986	3.01899e+08	75.98	0	2	3	103.46	175	244.25	174.237
300015	0	147.71	-3.36226	-2.51453	1	100	3	10.056	1.53051	8.47986	3.01899e+08	75.98	0	2	3	103.46	175	244.25	174.237
300242	0	184.78	-3.2554	0.707513	1	49	3	8.778	#N/A	#NUM!	-3.0251e+07	72.98	1	1	3	153.33	208.44	245.61	202.46
002428	0	137.9	-3.71781	-1.50835	1	11.36	3	9.93856	1.29694	8.20047	1.58659e+08	55.1	1	3	2	95.59	153.55	249.15	166.097
600377	0	180.98	-3.88404	-4.0804	0	40	3	10.5167	1.34653	9.59332	3.92028e+09	78	0	1	3	144.68	223.09	224.3	197.357
600028	0	215.62	-2.34392	-0.239303	0	1.92	3	12.1153	1.90263	11.0139	103256000000	96.14	0	1	2	193.86	247.5	229.57	223.643
600377	0	180.98	-3.88404	-4.0804	0	50	3	10.5167	1.34653	9.59332	3.92028e+09	78	0	1	3	144.68	223.09	224.3	197.357
600226	0	205.77	-3.68919	0.637213	1	5	3	9.53279	5.76672	7.73047	5.37618e+07	43.27	1	1	3	167.96	265.48	222.12	218.52
600051	0	205.77	-3.91165	#N/A	1		3	#N/A	2.87883	8.21414	1.63736e+08	38.6	0	1	3	167.96	265.48	222.12	218.52
002433	0	184.78	-3.37544	1.00745	1	20	3	9.5901	1.30481	8.22193	1.66698e+08	64.86	0	1	2	153.33	208.44	245.61	202.46
600196	0	222.14	-3.79052	-0.138728	1	50	3	10.7141	1.27714	9.51717	3.28981e+09	62.08	0	1	2	187.31	280.93	230.3	232.847
600196	0	222.14	-3.79052	-0.138728	1	35	3	10.7141	1.27714	9.51717	3.28981e+09	62.08	0	1	2	187.31	280.93	230.3	232.847
000826	0	164.76	-3.95282	0.898628	0	33.33	3	10.3965	1.26714	8.87664	7.52737e+08	56.85	0	2	3	123.74	197.04	241.51	187.43
600196	0	222.14	-3.79052	-0.138728	1	60	3	10.7141	1.27714	9.51717	3.28981e+09	62.08	0	1	2	187.31	280.93	230.3	232.847
600196	0	222.14	-3.79052	-0.138728	1	10	3	10.7141	1.27714	9.51717	3.28981e+09	62.08	0	1	2	187.31	280.93	230.3	232.847
600795	0	160.07	-3.37001	1.43573	0	26	3	11.351	2.32535	10.236	1.72178e+10	63.58	0	1	2	126.67	181.54	231.33	179.847
002012	0	205.77	-3.7	0.977331	1	100	3	9.46468	5.43085	7.54748	3.52761e+07	27.42	0	1	2	167.96	265.48	222.12	218.52
600177	0	205.77	-3.74673	0.157776	1	2.34	3	10.7053	1.54366	9.45637	2.86004e+09	42.14	0	1	2	167.96	265.48	222.12	218.52
002434	0	205.77	-3.34991	-0.858925	1	100	3	9.65429	1.1165	8.06267	1.15523e+08	76.83	0	1	2	167.96	265.48	222.12	218.52
600196	0	222.14	-3.79052	-0.138728	1	100	3	10.7141	1.27714	9.51717	3.28981e+09	62.08	0	1	2	187.31	280.93	230.3	232.847
600795	0	160.07	-3.37001	1.43573	0	51	3	11.351	2.32535	10.236	1.72178e+10	63.58	0	1	2	126.67	181.54	231.33	179.847
600196	0	222.14	-3.79052	-0.138728	1	89.41	3	10.7141	1.27714	9.51717	3.28981e+09	62.08	0	1	2	187.31	280.93	230.3	232.847
600636	0	222.14	-3.98884	0.255922	0	8.97	3	9.74644	2.36303	8.31871	2.08312e+08	33.94	0	1	2	187.31	280.93	230.3	232.847
002253	0	153.04	-3.55587	-0.986187	1	10	3	9.55391	1.17579	7.86278	7.29086e+07	45.42	0	3	3	114.03	176.71	238.82	176.52
600795	0	160.07	-3.37001	1.43573	0	50.96	3	11.351	2.32535	10.236	1.72178e+10	63.58	0	1	2	126.67	181.54	231.33	179.847
002012	0	205.77	-3.7	0.977331	1	100	3	9.46468	5.43085	7.54748	3.52761e+07	27.42	0	1	2	167.96	265.48	222.12	218.52
002470	0	159.3	-3.74715	-0.502024	1	13.55	3	10.2506	1.24569	8.93593	8.6284e+08	78.21	1	1	2	122.01	189.07	228.32	179.8
600196	0	222.14	-3.79052	-0.138728	1	22	3	10.7141	1.27714	9.51717	3.28981e+09	62.08	0	1	2	187.31	280.93	230.3	232.847
600686	0	183.1	-3.9444	#N/A	0	51	3	#N/A	1.3706	8.71901	5.23611e+08	55.84	0	1	2	157.43	194.12	247.85	199.8
600196	0	222.14	-3.79052	-0.138728	1	75	3	10.7141	1.27714	9.51717	3.28981e+09	62.08	0	1	2	187.31	280.93	230.3	232.847
002434	0	205.77	-3.34991	-0.858925	1		3	9.65429	1.1165	8.06267	1.15523e+08	76.83	0	1	2	167.96	265.48	222.12	218.52
002012	0	205.77	-3.7	0.977331	1	100	3	9.46468	5.43085	7.54748	3.52761e+07	27.42	0	1	2	167.96	265.48	222.12	218.52
600380	0	184.78	-3.97613	0.299679	1	75	3	10.0854	1.58899	8.88117	7.60618e+08	66.45	0	1	2	153.33	208.44	245.61	202.46
600113	0	205.77	-3.66716	1.59643	0	10	3	9.4892	1.28659	7.36855	2.33641e+07	51.7	0	1	3	167.96	265.48	222.12	218.52
300249	0	153.04	-3.42236	0.840869	1	73.58	3	9.05013	1.19865	7.31346	2.05808e+07	72.05	0	3	3	114.03	176.71	238.82	176.52
000997	0	183.1	-3.71253	-0.677621	1	40	3	10.0153	1.03953	8.45418	2.84562e+08	45.29	0	1	3	157.43	194.12	247.85	199.8
300128	0	180.98	-3.47425	0.402728	0	75	3	9.7573	1.40308	8.14654	1.40134e+08	76.89	1	1	2	144.68	223.09	224.3	197.357
002672	0	184.78	-3.70813	-2.15737	0	40	3	9.72092	1.34916	8.43608	2.72947e+08	75.95	0	1	2	153.33	208.44	245.61	202.46
000066	0	184.78	-3.6247	2.6769	0	60	3	10.5509	0	8.65686	4.53796e+08	58.24	0	1	2	153.33	208.44	245.61	202.46
002266	0	205.77	-3.51595	0.208863	1	30	3	9.977	1.75483	8.0713	1.17842e+08	54.69	0	1	3	167.96	265.48	222.12	218.52
300251	0	215.62	-3.65628	-2.14688	1	40	3	9.8559	0.985675	8.58943	3.88532e+08	71.91	1	1	3	193.86	247.5	229.57	223.643
600600	0	159.3	-3.84128	-2.05518	0	30	3	10.7347	1.23763	9.38294	2415142355	84.91	0	1	2	122.01	189.07	228.32	179.8
600600	0	159.3	-3.84128	-2.05518	0	50	3	10.7347	1.23763	9.38294	2415142355	84.91	0	1	2	122.01	189.07	228.32	179.8
300251	0	215.62	-3.65628	-2.14688	1	12.5	3	9.8559	0.985675	8.58943	3.88532e+08	71.91	1	1	3	193.86	247.5	229.57	223.643
000156	0	205.77	-3.9179	0.595487	0	69.125	3	9.80746	2.86535	8.46923	2.94599e+08	89.95	1	1	3	167.96	265.48	222.12	218.52
601991	0	215.62	-3.22332	1.62486	0	4	3	11.4586	3.25603	10.2112	16261647000	91.63	0	1	2	193.86	247.5	229.57	223.643
300251	0	215.62	-3.65628	-2.14688	1	7.69	3	9.8559	0.985675	8.58943	3.88532e+08	71.91	1	1	3	193.86	247.5	229.57	223.643
601800	0	215.62	-2.53284	1.65136	0		3	11.7115	1.77185	10.2978	19852275276	93.07	1	1	2	193.86	247.5	229.57	223.643
600600	0	159.3	-3.84128	-2.05518	0		3	10.7347	1.23763	9.38294	2415142355	84.91	0	1	2	122.01	189.07	228.32	179.8
002456	0	184.78	-3.38292	-0.889664	1		3	10.3219	1.56507	8.93496	8.60905e+08	58.02	0	1	2	153.33	208.44	245.61	202.46
601208	0	153.04	-3.89244	-0.612882	1	100	3	9.5514	1.6165	7.90705	8.07331e+07	65.08	1	3	2	114.03	176.71	238.82	176.52
000404	0	146.13	-3.91642	1.15873	0	45	3	9.84003	1.30034	8.45577	2.85606e+08	57.59	0	2	2	99.81	183.73	230.78	171.44
000060	0	184.78	-3.87421	1.22278	0	8	3	10.3235	1.91884	8.83522	6.84257e+08	46.37	0	1	2	153.33	208.44	245.61	202.46
600122	0	180.98	-3.71391	0.495201	1	1.099	3	10.1145	1.82204	8.84163	6.94432e+08	36.41	0	1	3	144.68	223.09	224.3	197.357
300027	0	205.77	-3.51373	-0.625737	1	21.97	3	10.4337	1.13365	8.98732	9.71233e+08	45.15	0	1	3	167.96	265.48	222.12	218.52
300097	0	160.07	-3.50796	-0.058211	1	36	3	9.17139	0.993069	7.4617	2.89533e+07	54.15	1	1	2	126.67	181.54	231.33	179.847
600866	0	184.78	-3.97658	2.01371	0	39	3	9.55617	32.1339	7.86411	7.31326e+07	26.055	0	1	2	153.33	208.44	245.61	202.46
300027	0	205.77	-3.51373	-0.625737	1	80	3	10.4337	1.13365	8.98732	9.71233e+08	45.15	0	1	3	167.96	265.48	222.12	218.52
002694	0	164.76	-3.67807	0.561465	1		3	9.38495	1.66694	8.13603	1.36781e+08	69.15	1	2	2	123.74	197.04	241.51	187.43
000982	0	136.74	-3.74795	3.12666	0	100	3	10.1053	2.05717	8.75225	5.65261e+08	53.04	1	3	2	115.08	129.02	222.32	155.473
000046	0	215.62	-3.93811	2.27183	1	72.999	3	10.712	1.07427	9.22309	1.67143e+09	86.56	0	1	3	193.86	247.5	229.57	223.643
002016	0	184.78	-3.67137	-2.21759	1	23.75	3	9.7726	1.02312	8.98176	9.58876e+08	68.7	0	1	3	153.33	208.44	245.61	202.46
000933	0	142.08	-3.56674	2.2453	0	100	3	10.617	22.1842	9.03091	1.07378e+09	56.3	1	2	2	105.06	155.23	240.42	166.903
002218	0	184.78	-3.37566	2.58573	1	100	3	9.64837	7.97259	7.70016	5.01369e+07	61.88	0	1	2	153.33	208.44	245.61	202.46
002181	0	184.78	-3.99615	-3.63147	0	10.526	3	9.73149	1.13254	8.41657	2.60957e+08	72.05	0	1	3	153.33	208.44	245.61	202.46
600962	0	215.62	-3.60724	1.16032	0	28.54	3	9.44739	#N/A	#NUM!	-2.97738e+07	53.13	0	1	2	193.86	247.5	229.57	223.643
600406	0	180.98	-3.60127	-0.067019	0	51	3	10.6075	1.04398	9.25615	1.80366e+09	52.85	0	1	3	144.68	223.09	224.3	197.357
601168	0	118.01	-3.55707	0.221554	0	51	3	10.4628	2.51999	8.86776	7.37499e+08	36.25	0	3	2	88.18	113.42	224.82	142.14
600376	0	215.62	-3.60598	3.45487	0	2	3	10.9441	1.35759	9.39579	2.48764e+09	67.57	0	1	3	193.86	247.5	229.57	223.643
002229	0	183.1	-3.62404	0.606423	1	30	3	9.51858	1.67155	7.92115	8.3396e+07	57.01	0	1	2	157.43	194.12	247.85	199.8
000727	0	180.98	-3.66821	#N/A	0	20	3	#N/A	0	7.43855	2.74508e+07	31.72	0	1	2	144.68	223.09	224.3	197.357
000666	0	215.62	-3.80803	-3.68198	0	51	3	10.2425	1.14135	9.41896	2.62401e+09	70.08	0	1	3	193.86	247.5	229.57	223.643
600518	0	184.78	-3.70875	-2.95737	1	100	3	10.6972	1.2702	9.4099	2.56981e+09	44.17	1	1	2	153.33	208.44	245.61	202.46
601880	0	160.07	-3.362	0.443197	0	50	3	10.3985	2.06001	9.15462	1.42765e+09	82.71	0	1	3	126.67	181.54	231.33	179.847
000666	0	215.62	-3.80803	-3.68198	0	48.46	3	10.2425	1.14135	9.41896	2.62401e+09	70.08	0	1	3	193.86	247.5	229.57	223.643
000727	0	180.98	-3.66821	#N/A	0	25	3	#N/A	0	7.43855	2.74508e+07	31.72	0	1	2	144.68	223.09	224.3	197.357
600030	0	184.78	-3.20997	#N/A	0	3.2	3	11.5008	1.08387	9.83544	6.84609e+09	40.81	0	1	3	153.33	208.44	245.61	202.46
600310	0	141.46	-3.74947	1.12103	0	1.94	3	9.88062	4.64029	8.48423	3.04949e+08	60.16	0	1	2	106.97	153.84	232.82	164.543
601107	0	153.04	-3.69929	1.05127	0	100	3	10.3424	1.71619	9.23362	1.71244e+09	83.15	0	3	3	114.03	176.71	238.82	176.52
600376	0	215.62	-3.60598	3.45487	0	20	3	10.9441	1.35759	9.39579	2.48764e+09	67.57	0	1	3	193.86	247.5	229.57	223.643
600376	0	215.62	-3.60598	3.45487	0	95	3	10.9441	1.35759	9.39579	2.48764e+09	67.57	0	1	3	193.86	247.5	229.57	223.643
600376	0	215.62	-3.60598	3.45487	0	5	3	10.9441	1.35759	9.39579	2.48764e+09	67.57	0	1	3	193.86	247.5	229.57	223.643
002683	0	184.78	-3.54365	-0.356987	0	21.79	3	9.74059	1.45729	8.43885	2.74696e+08	60.08	1	1	2	153.33	208.44	245.61	202.46
600376	0	215.62	-3.60598	3.45487	0	60	3	10.9441	1.35759	9.39579	2.48764e+09	67.57	0	1	3	193.86	247.5	229.57	223.643
601992	0	215.62	-3.10843	2.29954	0	55	3	10.9938	1.56069	9.69994	5.01122e+09	84.69	0	1	2	193.86	247.5	229.57	223.643
300147	0	184.78	-3.7905	-0.901643	1	20	3	9.9532	1.48867	8.39286	2.47093e+08	67.1	1	1	2	153.33	208.44	245.61	202.46
600081	0	222.14	-3.77734	-0.920515	0	10	3	9.62491	1.4532	8.41527	2.60176e+08	68.05	0	1	2	187.31	280.93	230.3	232.847
601899	0	183.1	-3.40029	-0.902677	0	100	3	10.8993	1.81461	9.6597	4567761474	71.2	0	1	2	157.43	194.12	247.85	199.8
300147	0	184.78	-3.7905	-0.901643	1	25	3	9.9532	1.48867	8.39286	2.47093e+08	67.1	1	1	2	153.33	208.44	245.61	202.46
000978	0	141.46	-3.74031	1.43677	0	70	3	9.53709	16.1465	7.68593	4.85208e+07	43.96	0	1	3	106.97	153.84	232.82	164.543
002548	0	184.78	-3.60063	-1.8574	1	20	3	9.11803	1.19924	7.61185	4.09115e+07	76.32	1	1	2	153.33	208.44	245.61	202.46
300147	0	184.78	-3.7905	-0.901643	1	52	3	9.9532	1.48867	8.39286	2.47093e+08	67.1	1	1	2	153.33	208.44	245.61	202.46
002353	0	159.3	-3.39487	0.53178	1		3	10.4729	1.09968	9.06792	1.16928e+09	63.4	0	1	2	122.01	189.07	228.32	179.8
300147	0	184.78	-3.7905	-0.901643	1	20	3	9.9532	1.48867	8.39286	2.47093e+08	67.1	1	1	2	153.33	208.44	245.61	202.46
300147	0	184.78	-3.7905	-0.901643	1	7.98	3	9.9532	1.48867	8.39286	2.47093e+08	67.1	1	1	2	153.33	208.44	245.61	202.46
600718	0	160.07	-4.02368	-0.416118	0	25	3	10.277	1.50941	8.68513	484315467	53.4077	1	1	3	126.67	181.54	231.33	179.847
300007	0	142.08	-3.22926	-1.77457	1	43	3	9.19655	1.26157	7.73549	5.43859e+07	51.7	0	2	2	105.06	155.23	240.42	166.903
300147	0	184.78	-3.7905	-0.901643	1		3	9.9532	1.48867	8.39286	2.47093e+08	67.1	1	1	2	153.33	208.44	245.61	202.46
000753	0	183.1	-3.90999	1.27215	0	51	3	9.6125	1.7666	8.35888	2.28496e+08	32.79	0	1	3	157.43	194.12	247.85	199.8
601992	0	215.62	-3.10843	2.29954	0	83.33	3	10.9938	1.56069	9.69994	5.01122e+09	84.69	0	1	2	193.86	247.5	229.57	223.643
688687	0	215.62	#N/A	#N/A	1		3	#N/A	#N/A	#N/A	#N/A	#N/A	0	1	2	193.86	247.5	229.57	223.643
002504	0	215.62	-3.63172	#N/A	1	100	3	#N/A	#N/A	#NUM!	-1.0236e+07	56.83	1	1	2	193.86	247.5	229.57	223.643
002144	0	205.77	-3.76444	-2.15958	1	20	3	9.49014	1.26684	7.9564	9.04481e+07	56.22	0	1	2	167.96	265.48	222.12	218.52
601000	0	144.98	-3.52385	-0.222244	0	70	3	10.0797	1.53883	9.16035	1.44661e+09	75.36	0	1	3	105.66	162.85	242.35	170.287
000789	0	146.13	-3.79115	-1.00708	0	100	3	9.91199	1.6333	9.04907	1.11962e+09	53.19	1	2	2	99.81	183.73	230.78	171.44
000898	0	160.07	-3.44399	0.866432	0		3	10.8608	8.51236	9.28914	1946000000	84.97	0	1	2	126.67	181.54	231.33	179.847
000507	0	184.78	-4.11427	1.03215	0	51	3	9.74849	2.40057	8.23671	1.72469e+08	30.84	0	1	3	153.33	208.44	245.61	202.46
600850	0	222.14	-3.91242	0.42497	0	100	3	9.81659	1.03467	8.4973	3.14269e+08	75.32	0	1	3	187.31	280.93	230.3	232.847
600764	0	215.62	-3.88925	2.56001	0	5	3	9.53936	4.19495	7.54413	3.50049e+07	57.88	0	1	2	193.86	247.5	229.57	223.643
002228	0	183.1	-3.36541	1.3275	1	60	3	9.54316	1.98349	8.25483	1.79816e+08	68.63	1	1	2	157.43	194.12	247.85	199.8
300281	0	184.78	-4.06731	0.781369	0	80	3	9.08803	1.21263	7.8286	6.73908e+07	70.95	0	1	2	153.33	208.44	245.61	202.46
002660	0	184.78	-3.32387	0.462847	0	9.9562	3	9.23025	1.38976	7.42479	2.65942e+07	43.71	1	1	2	153.33	208.44	245.61	202.46
002045	0	184.78	-3.93694	-0.378302	1	29.64	3	9.551	2.02469	8.11765	131113199	42.22	0	1	2	153.33	208.44	245.61	202.46
002228	0	183.1	-3.36541	1.3275	1	100	3	9.54316	1.98349	8.25483	1.79816e+08	68.63	1	1	2	157.43	194.12	247.85	199.8
600269	0	146.13	-3.6374	0.495066	0		3	10.3347	2.2514	9.13403	1.36152e+09	54.73	0	2	3	99.81	183.73	230.78	171.44
300058	0	215.62	-3.59539	-2.08805	1	49	3	10.2605	1.11372	8.82029	6.61131e+08	48.3	1	1	3	193.86	247.5	229.57	223.643
002573	0	215.62	-3.6322	-0.465894	0	90	3	9.9207	1.46746	8.2975	1.98383e+08	59.57	0	1	3	193.86	247.5	229.57	223.643
002583	0	184.78	-3.94995	0.626649	1	100	3	9.70786	1.61493	8.25846	1.81324e+08	68.91	1	1	2	153.33	208.44	245.61	202.46
300291	0	215.62	-3.49782	-0.327322	1	100	3	9.49276	0.95357	8.19523	1.56758e+08	65.405	0	1	3	193.86	247.5	229.57	223.643
000671	0	183.1	-3.89463	6.15671	1	25	3	10.58	1.03765	8.95964	9.11246e+08	67.48	0	1	3	157.43	194.12	247.85	199.8
002309	0	180.98	-3.34953	2.08751	1	18.51	3	10.2541	3.46801	8.94282	8.76634e+08	67.3	0	1	2	144.68	223.09	224.3	197.357
300196	0	180.98	-3.52498	-0.448832	1		3	9.37968	1.42799	8.10767	1.28136e+08	71.19	0	1	2	144.68	223.09	224.3	197.357
000671	0	183.1	-3.89463	6.15671	1	100	3	10.58	1.03765	8.95964	9.11246e+08	67.48	0	1	3	157.43	194.12	247.85	199.8
000671	0	183.1	-3.89463	6.15671	1	37.5	3	10.58	1.03765	8.95964	9.11246e+08	67.48	0	1	3	157.43	194.12	247.85	199.8
002009	0	180.98	-3.6742	1.08237	1	7	3	9.72071	4.18493	8.10247	1.26612e+08	52.38	0	1	2	144.68	223.09	224.3	197.357
000002	0	184.78	-3.28329	1.93981	0	100	3	11.6667	1.04409	10.4011	2.51827e+10	22.3	0	1	3	153.33	208.44	245.61	202.46
600652	0	222.14	-4.30753	2.89268	1	100	3	9.57614	16.2621	7.75564	5.69698e+07	14.14	0	1	3	187.31	280.93	230.3	232.847
300278	0	164.76	-3.41415	#N/A	1	100	3	#N/A	1.75759	7.3965	2.49172e+07	70.44	0	2	2	123.74	197.04	241.51	187.43
600604	0	222.14	-4.00388	3.47578	0	19.11	3	9.69381	1.09123	8.37163	2.35306e+08	43.76	0	1	3	187.31	280.93	230.3	232.847
601158	0	159.86	-3.56215	-5.00364	0	21	3	10.5455	1.21493	9.25636	1.80453e+09	90.28	0	3	2	125.27	178.2	240.74	181.403
601158	0	159.86	-3.56215	-5.00364	0		3	10.5455	1.21493	9.25636	1.80453e+09	90.28	0	3	2	125.27	178.2	240.74	181.403
600352	0	205.77	-3.68739	-0.031598	1	49	3	10.4635	1.37189	9.30821	2.03333e+09	40.22	1	1	2	167.96	265.48	222.12	218.52
600352	0	205.77	-3.68739	-0.031598	1	20	3	10.4635	1.37189	9.30821	2.03333e+09	40.22	1	1	2	167.96	265.48	222.12	218.52
600352	0	205.77	-3.68739	-0.031598	1	20	3	10.4635	1.37189	9.30821	2.03333e+09	40.22	1	1	2	167.96	265.48	222.12	218.52
600352	0	205.77	-3.68739	-0.031598	1	75	3	10.4635	1.37189	9.30821	2.03333e+09	40.22	1	1	2	167.96	265.48	222.12	218.52
002280	0	205.77	-3.35872	-4.44429	1	100	3	8.99502	#N/A	#NUM!	-4.63264e+07	64.33	0	1	3	167.96	265.48	222.12	218.52
002451	0	222.14	-3.26678	3.20494	1	69	3	9.26562	2.53726	7.62328	4.20032e+07	77.21	1	1	2	187.31	280.93	230.3	232.847
600572	0	205.77	-3.95674	#N/A	0	51	3	#N/A	1.29497	8.78953	6.15927e+08	59.6	1	1	2	167.96	265.48	222.12	218.52
000691	0	128.39	-3.62788	5.24245	1	100	3	9.20672	#N/A	#NUM!	-3.90633e+06	33.9	0	3	2	96.77	114.2	258.6	156.523
002489	0	205.77	-3.39773	-3.15297	1	100	3	9.79717	1.04112	8.46799	2.93756e+08	70.22	0	1	2	167.96	265.48	222.12	218.52
300203	0	205.77	-3.57158	0.140367	1	100	3	9.54087	1.0966	8.23455	1.71611e+08	73.15	0	1	2	167.96	265.48	222.12	218.52
001896	0	142.08	-3.79737	1.29548	0	97.15	3	9.80895	2.27095	8.77089	5.90046e+08	86.24	0	2	2	106.85	147.95	224.97	159.923
000816	0	180.98	-3.79792	2.52917	1	60	3	9.90818	2.95091	8.20636	1.60826e+08	33.66	0	1	2	105.06	155.23	240.42	166.903
600682	0	180.98	-3.99663	0.316444	1	89	3	9.84949	1.99559	8.40041	2.51426e+08	61.11	0	1	3	144.68	223.09	224.3	197.357
002126	0	205.77	-3.70661	0.507758	1		3	9.69027	1.93021	8.21887	1.65529e+08	29.44	0	1	2	144.68	223.09	224.3	197.357
002126	0	205.77	-3.70661	0.507758	1		3	9.69027	1.93021	8.21887	1.65529e+08	29.44	0	1	2	167.96	265.48	222.12	218.52
002096	0	147.71	-3.62129	-1.02929	0	94	3	9.66125	1.30882	8.4205	2.63328e+08	76.77	0	2	2	167.96	265.48	222.12	218.52
002266	0	205.77	-3.51595	0.208863	1		3	9.977	1.75483	8.0713	1.17842e+08	54.69	0	1	3	103.46	175	244.25	174.237
002096	0	147.71	-3.62129	-1.02929	0	30	3	9.66125	1.30882	8.4205	2.63328e+08	76.77	0	2	2	167.96	265.48	222.12	218.52
000070	0	184.78	-3.76693	1.63527	0	51	3	9.56228	1.81822	7.91389	8.20137e+07	59.09	0	1	2	153.33	208.44	245.61	202.46
300370	0	215.62	-3.55034	#N/A	1	19	3	#N/A	1.24906	7.86353	7.30355e+07	70.37	1	1	2	193.86	247.5	229.57	223.643
300166	0	215.62	-3.69661	0.379622	1	51	3	9.29157	1.06657	7.96309	9.1852e+07	70.73	1	1	3	193.86	247.5	229.57	223.643
300229	0	215.62	-3.83332	-2.70639	1	100	3	9.27091	1.0733	7.77342	5.93499e+07	71.67	0	1	3	193.86	247.5	229.57	223.643
000417	0	150.83	-3.95253	-2.688	0	20	3	9.95198	1.20128	8.78691	6.12227e+08	47.5	0	2	3	106.51	190.86	224.45	173.94
601377	0	183.1	-3.5211	#N/A	0	5.26	3	10.6485	1.09094	9.01515	1.03551e+09	47.76	0	1	3	157.43	194.12	247.85	199.8
600368	0	141.46	-3.9573	2.9257	0	6.79	3	10.1589	3.87403	8.79858	6.28904e+08	57.51	0	1	3	106.97	153.84	232.82	164.543
601010	0	180.98	-3.87462	-1.31761	1	20	3	9.86227	1.26994	8.73126	5.38593e+08	79.48	0	1	3	144.68	223.09	224.3	197.357
002511	0	184.78	-3.71686	-0.020296	1	5	3	9.76793	1.99758	8.27984	1.90477e+08	67.95	0	1	2	153.33	208.44	245.61	202.46
000679	0	160.07	-3.94321	2.83878	1		3	9.9748	1.51466	8.63387	4.30399e+08	41.92	0	1	3	126.67	181.54	231.33	179.847
601616	0	222.14	-3.38809	-0.444611	1	67.5	3	9.5933	1.47172	7.66721	4.64742e+07	49.6	0	1	2	187.31	280.93	230.3	232.847
600285	0	142.08	-3.65986	-2.88734	1		3	9.5699	1.30688	8.11724	1.30989e+08	29.67	0	2	2	105.06	155.23	240.42	166.903
600856	0	215.62	-3.90537	1.97129	1	100	3	9.26894	2.77651	7.50227	3.17888e+07	30.26	0	1	2	193.86	247.5	229.57	223.643
300249	0	153.04	-3.42236	0.840869	1	53	3	9.05013	1.19865	7.31346	2.05808e+07	72.05	0	3	3	114.03	176.71	238.82	176.52
002584	0	184.78	-3.57544	-0.483968	1	70	3	9.29841	1.35187	7.78421	60843121	68.32	0	1	2	153.33	208.44	245.61	202.46
600057	0	183.1	-3.76167	6.56052	0	100	3	10.179	2.08575	8.67877	4.77272e+08	72.35	0	1	3	157.43	194.12	247.85	199.8
300284	0	180.98	-3.58616	-1.29581	1	83.58	3	9.6903	1.03001	8.31405	2.06085e+08	50.1233	0	1	3	144.68	223.09	224.3	197.357
000401	0	144.98	-3.72808	2.07504	0		3	10.6114	8.88745	9.26902	1.8579e+09	70.31	0	1	2	105.66	162.85	242.35	170.287
300058	0	215.62	-3.59539	-2.08805	1	46	3	10.2605	1.11372	8.82029	6.61131e+08	48.3	1	1	3	193.86	247.5	229.57	223.643
600812	0	144.98	-3.95355	2.88524	0	2.07	3	10.2206	24.5573	8.35433	2.26113e+08	52.45	0	1	2	105.66	162.85	242.35	170.287
600662	0	222.14	-3.99658	-0.977055	0	50	3	9.85753	2.84274	8.47747	3.00242e+08	50.1708	0	1	3	187.31	280.93	230.3	232.847
600500	0	222.14	-3.63323	1.21724	0	40	3	10.4786	1.7603	9.07768	1.19586e+09	71.8	0	1	2	187.31	280.93	230.3	232.847
002699	0	205.77	-3.44675	0.06768	1	51	3	9.20079	1.12271	7.73884	5.4807e+07	76.04	0	1	3	167.96	265.48	222.12	218.52
600812	0	144.98	-3.95355	2.88524	0	49	3	10.2206	24.5573	8.35433	2.26113e+08	52.45	0	1	2	105.66	162.85	242.35	170.287
600804	0	153.04	-4.24701	-1.47882	1	100	3	10.4301	3.30686	8.83055	6.76937e+08	25.92	0	3	3	114.03	176.71	238.82	176.52
002084	0	184.78	-3.50004	0.827424	1	3.6	3	9.4456	3.05121	7.95404	8.99586e+07	63.33	0	1	2	153.33	208.44	245.61	202.46
000950	0	159.86	-3.71593	1.07439	0		3	9.80858	37.1081	7.9789	9.52584e+07	65.09	0	3	3	125.27	178.2	240.74	181.403
600353	0	153.04	-3.82127	-1.80329	1	42.99	3	9.29777	1.10963	7.99831	9.96121e+07	45.97	0	3	2	114.03	176.71	238.82	176.52
002292	0	184.78	-3.38782	-1.9624	1	40	3	10.1052	1.17542	8.44485	2.78517e+08	78.63	1	1	2	153.33	208.44	245.61	202.46
002009	0	180.98	-3.6742	1.08237	1	20	3	9.72071	4.18493	8.10247	1.26612e+08	52.38	0	1	2	144.68	223.09	224.3	197.357
600570	0	205.77	-3.64958	-3.43625	1	5	3	10.1291	1.05789	8.56129	3.64158e+08	46.13	0	1	3	167.96	265.48	222.12	218.52
002292	0	184.78	-3.38782	-1.9624	1	40	3	10.1052	1.17542	8.44485	2.78517e+08	78.63	1	1	2	153.33	208.44	245.61	202.46
000401	0	144.98	-3.72808	2.07504	0		3	10.6114	8.88745	9.26902	1.8579e+09	70.31	0	1	2	105.66	162.85	242.35	170.287
000636	0	184.78	-3.91385	0.851421	0	4	3	9.72427	2.26136	8.07647	1.19254e+08	29.33	0	1	2	153.33	208.44	245.61	202.46
000401	0	144.98	-3.72808	2.07504	0		3	10.6114	8.88745	9.26902	1.8579e+09	70.31	0	1	2	105.66	162.85	242.35	170.287
002589	0	159.3	-3.51674	2.70599	1	70	3	9.77197	1.40547	8.41451	2.59723e+08	76.63	0	1	3	122.01	189.07	228.32	179.8
000401	0	144.98	-3.72808	2.07504	0	69	3	10.6114	8.88745	9.26902	1.8579e+09	70.31	0	1	2	105.66	162.85	242.35	170.287
000401	0	144.98	-3.72808	2.07504	0	51	3	10.6114	8.88745	9.26902	1.8579e+09	70.31	0	1	2	105.66	162.85	242.35	170.287
002607	0	150.83	-3.70408	1.17526	1	100	3	9.51755	2.55984	8.13503	1.36468e+08	69.841	0	2	3	106.51	190.86	224.45	173.94
000401	0	144.98	-3.72808	2.07504	0	59	3	10.6114	8.88745	9.26902	1.8579e+09	70.31	0	1	2	105.66	162.85	242.35	170.287
601789	0	205.77	-3.50734	2.40931	0	36.11	3	9.95919	1.52973	8.64178	4.38307e+08	60.399	0	1	2	167.96	265.48	222.12	218.52
002589	0	159.3	-3.51674	2.70599	1	70	3	9.77197	1.40547	8.41451	2.59723e+08	76.63	0	1	3	122.01	189.07	228.32	179.8
002682	0	183.1	-3.54344	1.30395	0	29	3	9.50804	2.40701	8.2021	1.59259e+08	39.16	0	1	3	157.43	194.12	247.85	199.8
002484	0	180.98	-3.54914	-2.70268	1	24	3	9.65002	1.29399	8.1917	1.55487e+08	63.94	0	1	2	144.68	223.09	224.3	197.357
000401	0	144.98	-3.72808	2.07504	0		3	10.6114	8.88745	9.26902	1.8579e+09	70.31	0	1	2	105.66	162.85	242.35	170.287
002589	0	159.3	-3.51674	2.70599	1	100	3	9.77197	1.40547	8.41451	2.59723e+08	76.63	0	1	3	122.01	189.07	228.32	179.8
002589	0	159.3	-3.51674	2.70599	1	51	3	9.77197	1.40547	8.41451	2.59723e+08	76.63	0	1	3	122.01	189.07	228.32	179.8
002589	0	159.3	-3.51674	2.70599	1	100	3	9.77197	1.40547	8.41451	2.59723e+08	76.63	0	1	3	122.01	189.07	228.32	179.8
600668	0	205.77	-4.10732	0.0626	0	60	3	9.667	1.4572	8.51462	3.27052e+08	22.69	0	1	2	167.96	265.48	222.12	218.52
300163	0	205.77	-3.38166	-0.945796	1	1.03	3	9.02934	2.07666	7.44563	2.79018e+07	58.38	0	1	2	167.96	265.48	222.12	218.52
002589	0	159.3	-3.51674	2.70599	1	100	3	9.77197	1.40547	8.41451	2.59723e+08	76.63	0	1	3	122.01	189.07	228.32	179.8
000663	0	183.1	-3.83861	3.38975	0	51	3	9.47408	6.96609	7.78725	6.12698e+07	46.92	0	1	2	157.43	194.12	247.85	199.8
000952	0	164.76	-3.89369	1.64003	0	35	3	9.41686	0	7.35322	2.2554e+07	19.08	1	2	2	123.74	197.04	241.51	187.43
600682	0	180.98	-3.99663	0.316444	1	89	3	9.84949	1.99559	8.40041	2.51426e+08	61.11	0	1	3	144.68	223.09	224.3	197.357
000673	0	144.22	-3.05173	7.61097	1	100	3	9.31249	1.52217	6.35414	2.26017e+06	35.14	0	2	3	115.4	139.08	248.75	167.743
600368	0	141.46	-3.9573	2.9257	0	100	3	10.1589	3.87403	8.79858	6.28904e+08	57.51	0	1	3	106.97	153.84	232.82	164.543
601899	0	183.1	-3.40029	-0.902677	0	70	3	10.8993	1.81461	9.6597	4567761474	71.2	0	1	2	157.43	194.12	247.85	199.8
000887	0	150.83	-3.75546	0.296816	1	5	3	10.0227	1.35549	8.76096	5.76715e+08	62.02	0	2	2	106.51	190.86	224.45	173.94
002153	0	215.62	-3.73092	-2.07279	1	30	3	9.96131	1.07404	8.59288	3.9163e+08	81.64	1	1	3	193.86	247.5	229.57	223.643
600444	0	150.83	-3.44004	5.23072	0	100	3	9.25743	0	6.8213	6.62678e+06	36.27	0	2	2	106.51	190.86	224.45	173.94
002718	0	205.77	-3.07004	#N/A	1		3	#N/A	1.04798	7.99361	9.85385e+07	100	0	1	2	167.96	265.48	222.12	218.52
002430	0	205.77	-3.5804	1.50895	0	100	3	10.0899	2.00153	8.64453	4.41094e+08	78.28	0	1	2	167.96	265.48	222.12	218.52
000732	0	183.1	-3.8406	4.31116	1	100	3	10.602	1.02202	8.97465	9.43301e+08	88.09	1	1	3	157.43	194.12	247.85	199.8
601899	0	183.1	-3.40029	-0.902677	0	100	3	10.8993	1.81461	9.6597	4567761474	71.2	0	1	2	157.43	194.12	247.85	199.8
300299	0	183.1	-3.3832	0.853598	1	30	3	9.04182	1.03035	7.19675	1.57308e+07	62.78	1	1	3	157.43	194.12	247.85	199.8
600266	0	215.62	-3.59802	3.04776	0	100	3	10.5493	1.07711	9.30268	2.00762e+09	67.19	0	1	3	193.86	247.5	229.57	223.643
300323	0	164.76	-3.45315	0.973339	1	10	3	9.50915	10.9373	7.0737	1.18496e+07	66.45	0	2	2	123.74	197.04	241.51	187.43
000407	0	159.3	-3.91067	1.92793	1	100	3	9.75436	4.34143	8.1454	1.39764e+08	14.6	0	1	2	122.01	189.07	228.32	179.8
300339	0	180.98	-3.33161	-4.78688	1	100	3	9.35236	1.1813	7.95291	8.97239e+07	58.27	1	1	3	144.68	223.09	224.3	197.357
002329	0	141.46	-3.55049	-0.129478	1	100	3	9.31766	2.74292	7.76539	5.82623e+07	69.62	0	1	2	106.97	153.84	232.82	164.543
300065	0	215.62	-3.212	-0.658307	1	25	3	9.16473	1.60255	7.30433	2.01527e+07	44.37	0	1	2	193.86	247.5	229.57	223.643
000876	0	153.04	-3.63022	-0.336502	1	48	3	10.5386	1.46892	9.5198	3.30982e+09	71.64	1	3	2	114.03	176.71	238.82	176.52
600187	0	141.4	-3.75127	-0.43486	1	100	3	9.83723	1.584	8.3272	2.1242e+08	47.99	1	2	2	104.49	152.58	242.97	166.68
300077	0	184.78	-3.66152	-3.19183	1	20	3	9.73658	-0.454705	#NUM!	-5.64895e+07	37.56	0	1	2	153.33	208.44	245.61	202.46
600187	0	141.4	-3.75127	-0.43486	1	95	3	9.83723	1.584	8.3272	2.1242e+08	47.99	1	2	2	104.49	152.58	242.97	166.68
000876	0	153.04	-3.63022	-0.336502	1	100	3	10.5386	1.46892	9.5198	3.30982e+09	71.64	1	3	2	114.03	176.71	238.82	176.52
000732	0	183.1	-3.8406	4.31116	1	100	3	10.602	1.02202	8.97465	9.43301e+08	88.09	1	1	3	157.43	194.12	247.85	199.8
300182	0	215.62	-3.39405	-3.40315	1	50.98	3	9.58168	1.14212	8.33105	2.14312e+08	73.33	0	1	3	193.86	247.5	229.57	223.643
000876	0	153.04	-3.63022	-0.336502	1	51	3	10.5386	1.46892	9.5198	3.30982e+09	71.64	1	3	2	114.03	176.71	238.82	176.52
002181	0	184.78	-3.99615	-3.63147	0	25	3	9.73149	1.13254	8.41657	2.60957e+08	72.05	0	1	3	153.33	208.44	245.61	202.46
600587	0	159.3	-3.95794	1.54008	0	85	3	10.1811	1.2322	8.56208	3.6482e+08	49.6	0	1	2	122.01	189.07	228.32	179.8
000697	0	148.37	-3.78893	-2.01499	1	20	3	9.43923	1.54765	7.90042	7.95099e+07	61.59	1	3	2	123.6	145.94	234.55	168.03
002094	0	159.3	-3.69339	-0.412534	1	45	3	9.47517	1.71179	7.94966	8.90559e+07	48.2	0	1	2	122.01	189.07	228.32	179.8
002350	0	215.62	-3.56666	-1.6925	1	100	3	9.39388	1.23426	7.84188	6.94826e+07	66.84	1	1	2	193.86	247.5	229.57	223.643
002437	0	141.4	-3.66337	-2.67891	1	100	3	9.78839	1.18435	8.4001	2.51248e+08	76.14	0	2	2	104.49	152.58	242.97	166.68
300350	0	184.78	-3.49858	1.04623	1	51.02	3	9.02702	1.5074	7.66143	4.58591e+07	72.16	1	1	3	153.33	208.44	245.61	202.46
300350	0	184.78	-3.49858	1.04623	1	51	3	9.02702	1.5074	7.66143	4.58591e+07	72.16	1	1	3	153.33	208.44	245.61	202.46
600487	0	180.98	-3.94047	1.82753	1	49	3	10.0405	2.36505	8.84906	7.06421e+08	52.15	0	1	2	144.68	223.09	224.3	197.357
000727	0	180.98	-3.66821	#N/A	0		3	#N/A	0	7.43855	2.74508e+07	31.72	0	1	2	144.68	223.09	224.3	197.357
600157	0	144.22	-3.90963	1.39639	1	100	3	10.6479	3.16952	9.36546	2.31986e+09	56.42	0	2	2	115.4	139.08	248.75	167.743
002350	0	215.62	-3.56666	-1.6925	1	10.4746	3	9.39388	1.23426	7.84188	6.94826e+07	66.84	1	1	2	193.86	247.5	229.57	223.643
002437	0	141.4	-3.66337	-2.67891	1		3	9.78839	1.18435	8.4001	2.51248e+08	76.14	0	2	2	104.49	152.58	242.97	166.68
300098	0	184.78	-3.30609	1.64487	1	10.915	3	9.37904	1.15392	7.7979	6.27919e+07	63.9	0	1	3	153.33	208.44	245.61	202.46
002005	0	150.83	-3.81514	2.03347	1	6.86	3	10.2007	18.5931	8.40609	2.54738e+08	41.83	0	2	2	106.51	190.86	224.45	173.94
600535	0	175.26	-3.73914	0.780527	1	30	3	10.7021	1.24942	9.19467	1.56555e+09	56.37	0	1	2	146.54	197.52	229.67	191.243
002329	0	141.46	-3.55049	-0.129478	1	100	3	9.31766	2.74292	7.76539	5.82623e+07	69.62	0	1	2	106.97	153.84	232.82	164.543
002084	0	184.78	-3.50004	0.827424	1	1.4	3	9.4456	3.05121	7.95404	8.99586e+07	63.33	0	1	2	153.33	208.44	245.61	202.46
002394	0	180.98	-3.59478	-2.15637	1		3	9.69936	1.49022	8.64868	4.45327e+08	55.5	1	1	2	144.68	223.09	224.3	197.357
000830	0	159.3	-3.69378	2.45201	0	62	3	10.2629	4.42182	8.91036	8.13496e+08	47.16	0	1	2	122.01	189.07	228.32	179.8
000066	0	184.78	-3.6247	2.6769	0		3	10.5509	0	8.65686	4.53796e+08	58.24	0	1	2	153.33	208.44	245.61	202.46
000981	0	128.39	-3.65906	2.28825	1	100	3	10.3856	1.17902	9.02026	1.04777e+09	93.02	0	3	2	96.77	114.2	258.6	156.523
601669	0	215.62	-2.70277	1.80013	0	100	3	11.3575	2.27241	9.99562	9.89972e+09	73.6	0	1	2	193.86	247.5	229.57	223.643
002311	0	184.78	-3.39304	-1.11396	1	100	3	10.1833	1.98329	8.74224	5.52386e+08	79.03	1	1	2	153.33	208.44	245.61	202.46
000656	0	159.86	-3.93531	3.7093	1	70	3	10.7937	1.10576	9.13096	1.35195e+09	75.17	0	3	3	125.27	178.2	240.74	181.403
600699	0	205.77	-3.99764	1.21448	1	100	3	9.899	2.28656	8.66475	4.62117e+08	78.21	1	1	2	167.96	265.48	222.12	218.52
002311	0	184.78	-3.39304	-1.11396	1	69.97	3	10.1833	1.98329	8.74224	5.52386e+08	79.03	1	1	2	153.33	208.44	245.61	202.46
000078	0	184.78	-3.99038	2.23669	1	100	3	10.0514	1.68237	8.7085	5.11097e+08	36.87	0	1	3	153.33	208.44	245.61	202.46
002311	0	184.78	-3.39304	-1.11396	1	60.0375	3	10.1833	1.98329	8.74224	5.52386e+08	79.03	1	1	2	153.33	208.44	245.61	202.46
000078	0	184.78	-3.99038	2.23669	1	80	3	10.0514	1.68237	8.7085	5.11097e+08	36.87	0	1	3	153.33	208.44	245.61	202.46
002008	0	184.78	-3.63567	-0.963811	1		3	10.2033	1.37573	8.8622	7.28115e+08	40.01	1	1	2	153.33	208.44	245.61	202.46
601718	0	215.62	-3.24895	-0.910551	0	70	3	10.261	1.33462	9.1181	1.31252e+09	71.78	0	1	2	193.86	247.5	229.57	223.643
002311	0	184.78	-3.39304	-1.11396	1	100	3	10.1833	1.98329	8.74224	5.52386e+08	79.03	1	1	2	153.33	208.44	245.61	202.46
000830	0	159.3	-3.69378	2.45201	0		3	10.2629	4.42182	8.91036	8.13496e+08	47.16	0	1	2	122.01	189.07	228.32	179.8
000066	0	184.78	-3.6247	2.6769	0		3	10.5509	0	8.65686	4.53796e+08	58.24	0	1	2	153.33	208.44	245.61	202.46
300201	0	180.98	-3.36017	1.78084	1	10	3	9.2634	6.66218	7.01979	1.04661e+07	59.96	1	1	2	144.68	223.09	224.3	197.357
600739	0	160.07	-3.89372	1.47681	0	10	3	10.4768	1.25956	9.08218	1.20832e+09	23.17	0	1	3	126.67	181.54	231.33	179.847
600580	0	205.77	-3.74621	0.164342	1	10	3	10.0322	1.96086	8.69354	4.93783e+08	61.21	0	1	2	167.96	265.48	222.12	218.52
601933	0	183.1	-3.60306	-1.64267	1	5	3	10.4441	1.73048	9.01177	1.02747e+09	65.62	0	1	3	157.43	194.12	247.85	199.8
002394	0	180.98	-3.59478	-2.15637	1		3	9.69936	1.49022	8.64868	4.45327e+08	55.5	1	1	2	144.68	223.09	224.3	197.357
600704	0	205.77	-3.8811	3.35822	0	95	3	10.4867	1.5368	9.05717	1.14069e+09	55.43	0	1	3	167.96	265.48	222.12	218.52
002392	0	215.62	-3.39176	-0.312652	1	100	3	9.61176	1.15079	8.30722	2.0287e+08	62.13	0	1	2	193.86	247.5	229.57	223.643
600580	0	205.77	-3.74621	0.164342	1	4.29	3	10.0322	1.96086	8.69354	4.93783e+08	61.21	0	1	2	167.96	265.48	222.12	218.52
000981	0	128.39	-3.65906	2.28825	1	15	3	10.3856	1.17902	9.02026	1.04777e+09	93.02	0	3	2	96.77	114.2	258.6	156.523
000656	0	159.86	-3.93531	3.7093	1	10	3	10.7937	1.10576	9.13096	1.35195e+09	75.17	0	3	3	125.27	178.2	240.74	181.403
000421	0	180.98	-3.97172	0.309919	0	51	3	9.43635	1.92895	8.14115	1.38404e+08	43.2	0	1	2	144.68	223.09	224.3	197.357
002658	0	215.62	-3.55782	-0.381508	1	20	3	9.43539	0.980428	8.1675	1.47063e+08	75.39	1	1	2	193.86	247.5	229.57	223.643
000937	0	144.98	-3.53654	0.141512	0	21	3	10.6046	2.56816	9.40232	2.52532e+09	72.47	0	1	2	105.66	162.85	242.35	170.287
000937	0	144.98	-3.53654	0.141512	0	21	3	10.6046	2.56816	9.40232	2.52532e+09	72.47	0	1	2	105.66	162.85	242.35	170.287
000937	0	144.98	-3.53654	0.141512	0		3	10.6046	2.56816	9.40232	2.52532e+09	72.47	0	1	2	105.66	162.85	242.35	170.287
002315	0	180.98	-3.36139	-6.62703	1	100	3	9.58556	0.830455	8.03562	1.08549e+08	66.13	1	1	3	144.68	223.09	224.3	197.357
002679	0	183.1	-3.76032	5.07574	0	15	3	9.26116	1.63033	7.8833	7.64363e+07	75.66	0	1	1	157.43	194.12	247.85	199.8
002182	0	180.98	-3.93983	1.95331	1	29	3	9.5441	11.9682	7.95819	9.08219e+07	36.71	1	1	2	144.68	223.09	224.3	197.357
000539	0	184.78	-3.67697	-0.058221	0	25	3	10.8069	1.96413	9.87317	7467353220	73.98	0	1	2	153.33	208.44	245.61	202.46
600358	0	180.98	-3.6466	2.39937	0	20	3	9.37595	2.93395	7.88816	7.72963e+07	42.62	0	1	3	144.68	223.09	224.3	197.357
601668	0	215.62	-2.32203	1.82594	0		3	11.8536	1.25084	10.6455	44205800000	66.09	0	1	2	193.86	247.5	229.57	223.643
300220	0	164.76	-3.19736	#N/A	1	60	3	#N/A	2.17235	7.10933	1.28628e+07	71.11	1	2	2	123.74	197.04	241.51	187.43
601668	0	215.62	-2.32203	1.82594	0	65	3	11.8536	1.25084	10.6455	44205800000	66.09	0	1	2	193.86	247.5	229.57	223.643
000539	0	184.78	-3.67697	-0.058221	0		3	10.8069	1.96413	9.87317	7467353220	73.98	0	1	2	153.33	208.44	245.61	202.46
002514	0	180.98	-3.45253	-1.60412	1	25	3	9.34307	1.54509	7.33393	2.15741e+07	76	0	1	2	144.68	223.09	224.3	197.357
600885	0	164.76	-4.07647	-1.98677	1	100	3	9.86435	1.32541	8.79796	6.28005e+08	75.95	1	2	2	123.74	197.04	241.51	187.43
002179	0	142.08	-3.59795	-2.27626	0	10	3	9.97739	1.38544	8.53647	3.43927e+08	69.1	1	2	2	105.06	155.23	240.42	166.903
002073	0	159.3	-3.67531	0.998133	1	100	3	9.96105	2.89426	8.13858	1.37586e+08	33.3	0	1	2	122.01	189.07	228.32	179.8
300363	0	159.86	-3.35144	#N/A	1	65	3	#N/A	1.2541	8.12501	1.33356e+08	93.34	0	3	2	125.27	178.2	240.74	181.403
300226	0	222.14	-3.52932	2.099	1	19.6	3	9.35735	1.51408	7.51942	3.30687e+07	69.41	1	1	3	187.31	280.93	230.3	232.847
000541	0	184.78	-3.98941	-3.406	0	50.5	3	9.78543	1.2792	8.4697	2.94918e+08	30.84	0	1	2	153.33	208.44	245.61	202.46
002666	0	184.78	-3.94726	-1.56546	1		3	9.37439	1.05104	8.30235	2.00611e+08	70.58	0	1	2	153.33	208.44	245.61	202.46
300157	0	215.62	-3.30199	0.035326	1	51	3	9.84479	1.20314	8.25147	1.78432e+08	49.36	0	1	2	193.86	247.5	229.57	223.643
000716	0	141.46	-3.88704	-0.186293	1	70	3	9.43005	2.46602	7.90084	7.95861e+07	56.49	1	1	2	106.97	153.84	232.82	164.543
300157	0	215.62	-3.30199	0.035326	1	51	3	9.84479	1.20314	8.25147	1.78432e+08	49.36	0	1	2	193.86	247.5	229.57	223.643
300270	0	205.77	-3.44267	-1.06521	1	100	3	9.00229	1.21589	7.09681	1.24972e+07	66.23	1	1	2	167.96	265.48	222.12	218.52
300332	0	215.62	-3.34044	0.221855	1	3.33	3	9.59516	1.58019	8.11483	1.30265e+08	44.08	0	1	2	193.86	247.5	229.57	223.643
603077	0	153.04	-3.59782	2.60391	1		3	9.8186	4.81235	8.1519	1.41874e+08	75.392	0	3	2	114.03	176.71	238.82	176.52
002307	0	143.4	-3.62875	3.4883	0	45	3	9.97066	8.00113	8.31807	2.08002e+08	53.14	0	3	2	101.44	146.39	276.48	174.77
300061	0	222.14	-3.66464	1.1867	1	100	3	9.09112	1.99129	7.70965	5.12447e+07	70.61	1	1	3	187.31	280.93	230.3	232.847
002307	0	143.4	-3.62875	3.4883	0	95	3	9.97066	8.00113	8.31807	2.08002e+08	53.14	0	3	2	101.44	146.39	276.48	174.77
002390	0	121.22	-3.8091	1.37286	1	10	3	9.5941	1.6571	7.7725	5.92238e+07	60.67	1	3	2	89.59	125.46	217.93	144.327
000733	0	121.22	-3.79317	0.804123	0	1.5	3	9.64699	2.19301	8.18354	1.52594e+08	42.5411	0	3	2	89.59	125.46	217.93	144.327
300157	0	215.62	-3.30199	0.035326	1	57	3	9.84479	1.20314	8.25147	1.78432e+08	49.36	0	1	2	193.86	247.5	229.57	223.643
300157	0	215.62	-3.30199	0.035326	1		3	9.84479	1.20314	8.25147	1.78432e+08	49.36	0	1	2	193.86	247.5	229.57	223.643
000716	0	141.46	-3.88704	-0.186293	1		3	9.43005	2.46602	7.90084	7.95861e+07	56.49	1	1	2	106.97	153.84	232.82	164.543
002307	0	143.4	-3.62875	3.4883	0	62.55	3	9.97066	8.00113	8.31807	2.08002e+08	53.14	0	3	2	101.44	146.39	276.48	174.77
002028	0	222.14	-3.67783	-1.65305	1	24.92	3	9.86608	1.10436	8.65743	4.54393e+08	51.91	1	1	2	187.31	280.93	230.3	232.847
600697	0	138.36	-3.98315	1.65842	0	32.08	3	10.0218	1.81717	8.73522	5.43527e+08	47.41	0	2	3	106.85	147.95	224.97	159.923
000009	0	184.78	-4.03924	1.96344	1	35	3	10.3084	1.72088	8.85581	7.17481e+08	27.64	1	1	3	153.33	208.44	245.61	202.46
600479	0	147.71	-3.91267	-1.10508	0		3	9.65529	1.37191	8.19633	1.57155e+08	47.79	0	2	2	103.46	175	244.25	174.237
600479	0	147.71	-3.91267	-1.10508	0		3	9.65529	1.37191	8.19633	1.57155e+08	47.79	0	2	2	103.46	175	244.25	174.237
600112	0	121.22	-3.78532	2.35948	1		3	9.92461	18.2578	7.94288	8.76755e+07	41.73	0	3	2	89.59	125.46	217.93	144.327
000996	0	215.62	-3.724	2.72519	1	1.18	3	9.53894	1.32598	7.24749	17680405	23	1	1	3	193.86	247.5	229.57	223.643
600479	0	147.71	-3.91267	-1.10508	0		3	9.65529	1.37191	8.19633	1.57155e+08	47.79	0	2	2	103.46	175	244.25	174.237
600881	0	138.36	-4.02479	2.72938	0	100	3	10.6456	5.72215	9.18575	1.53372e+09	25.45	1	2	2	106.85	147.95	224.97	159.923
002278	0	222.14	-3.89615	-2.24921	1	60	3	9.46845	1.22294	7.69003	4.89812e+07	51.24	0	1	2	187.31	280.93	230.3	232.847
000009	0	184.78	-4.03924	1.96344	1	64.18	3	10.3084	1.72088	8.85581	7.17481e+08	27.64	1	1	3	153.33	208.44	245.61	202.46
600815	0	183.1	-3.89116	2.11971	0	23.05	3	10.0525	#N/A	#NUM!	-4.63538e+08	50.28	0	1	2	157.43	194.12	247.85	199.8
600881	0	138.36	-4.02479	2.72938	0	49	3	10.6456	5.72215	9.18575	1.53372e+09	25.45	1	2	2	106.85	147.95	224.97	159.923
002093	0	183.1	-3.64767	2.2356	1	53.235	3	9.73013	1.32741	8.15582	1.43159e+08	64.68	1	1	3	157.43	194.12	247.85	199.8
601117	0	215.62	-3.06572	0.678511	0	100	3	10.9463	1.09549	9.60827	4.05763e+09	74.02	0	1	2	193.86	247.5	229.57	223.643
000965	0	175.26	-3.75796	0.444521	0	60	3	9.81299	1.0738	8.3414	2.19482e+08	79.84	0	1	3	146.54	197.52	229.67	191.243
002241	0	159.3	-3.60531	0.7537	1		3	10.6926	1.32997	9.24258	1.74817e+09	58.74	1	1	2	122.01	189.07	228.32	179.8
002150	0	180.98	-3.46413	-0.568616	1	3.93	3	9.27723	1.50914	7.88379	7.65228e+07	69.71	1	1	2	144.68	223.09	224.3	197.357
000903	0	137.9	-3.71786	-0.021801	0	28.62	3	9.77687	2.21284	8.37858	2.39098e+08	40.11	0	3	2	95.59	153.55	249.15	166.097
002440	0	205.77	-3.51636	-1.93841	1	5	3	10.0322	1.11312	9.05704	1.14035e+09	60.17	0	1	2	167.96	265.48	222.12	218.52
600705	0	141.4	-3.66546	#N/A	0	51	3	10.9659	1.076	9.40953	2.5676e+09	57.76	1	2	3	104.49	152.58	242.97	166.68
600705	0	141.4	-3.66546	#N/A	0	13.74	3	10.9659	1.076	9.40953	2.5676e+09	57.76	1	2	3	104.49	152.58	242.97	166.68
002390	0	121.22	-3.8091	1.37286	1	4.52	3	9.5941	1.6571	7.7725	5.92238e+07	60.67	1	3	2	89.59	125.46	217.93	144.327
002440	0	205.77	-3.51636	-1.93841	1	49	3	10.0322	1.11312	9.05704	1.14035e+09	60.17	0	1	2	167.96	265.48	222.12	218.52
002467	0	215.62	-3.49687	-3.76119	1	28	3	9.63817	1.29493	8.13717	1.37142e+08	47.59	0	1	3	193.86	247.5	229.57	223.643
002436	0	184.78	-3.44843	-0.025794	1	9.94	3	9.60368	1.85101	8.14786	1.40561e+08	60.37	1	1	2	153.33	208.44	245.61	202.46
000068	0	184.78	-3.5923	10.1552	0	52.99	3	9.72725	#N/A	#NUM!	-2.06447e+07	61.67	0	1	3	153.33	208.44	245.61	202.46
300308	0	159.3	-3.31224	-1.25395	1	80	3	9.02607	2.17677	7.13066	1.35101e+07	74.4	1	1	2	122.01	189.07	228.32	179.8
002161	0	184.78	-3.49527	0.993248	1	21	3	9.71971	1.75486	7.69261	4.92726e+07	36.17	0	1	2	153.33	208.44	245.61	202.46
002153	0	215.62	-3.73092	-2.07279	1	45	3	9.96131	1.07404	8.59288	3.9163e+08	81.64	1	1	3	193.86	247.5	229.57	223.643
002259	0	153.04	-3.45669	1.58819	1	33	3	9.76361	16.9708	7.96512	9.22821e+07	43.65	0	3	2	114.03	176.71	238.82	176.52
000532	0	184.78	-3.89042	0.68328	0	7	3	9.70173	1.22197	7.99097	9.79416e+07	59.03	0	1	3	153.33	208.44	245.61	202.46
002211	0	222.14	-3.54501	2.54754	1	30	3	9.36643	#N/A	#NUM!	-8.36742e+08	58.88	1	1	2	187.31	280.93	230.3	232.847
000883	0	164.76	-3.61958	0.721183	0		3	10.535	2.13938	9.24592	1.76167e+09	84.21	0	2	2	123.74	197.04	241.51	187.43
000048	0	184.78	-3.8365	3.65268	1	100	3	9.70591	7.74625	7.31342	2.05789e+07	40.38	1	1	2	153.33	208.44	245.61	202.46
600282	0	180.98	-3.55595	1.63053	1	100	3	10.5552	#N/A	#NUM!	-6.92026e+07	85.84	0	1	2	144.68	223.09	224.3	197.357
600123	0	144.22	-3.67871	1.01233	0	80	3	10.3462	1.56339	9.13182	1.35463e+09	48.54	0	2	2	115.4	139.08	248.75	167.743
002466	0	153.04	-3.34171	4.02935	1	100	3	9.4738	#N/A	#NUM!	-1.11766e+08	75.57	0	3	2	114.03	176.71	238.82	176.52
601398	0	215.62	-1.43661	#N/A	0	75.5	3	13.2765	1.03954	11.5296	338537000000	97.1	0	1	3	193.86	247.5	229.57	223.643
600217	0	148.37	-3.80622	4.94151	0	8	3	9.73182	#N/A	#NUM!	-1.8639e+07	40.84	0	3	2	123.6	145.94	234.55	168.03
600170	0	222.14	-3.39682	1.02135	0	100	3	10.9847	1.65478	9.38217	2.41083e+09	73.95	0	1	2	187.31	280.93	230.3	232.847
000887	0	150.83	-3.75546	0.296816	1	80	3	10.0227	1.35549	8.76096	5.76715e+08	62.02	0	2	2	106.51	190.86	224.45	173.94
000793	0	158.26	-3.99385	-0.913457	0	100	3	10.2987	1.1625	9.03339	1.07992e+09	45.73	0	1	3	121.75	173.37	251.39	182.17
600710	0	180.98	-3.8208	1.25989	0	51	3	9.45904	#N/A	#NUM!	-1.87853e+08	37.22	0	1	3	144.68	223.09	224.3	197.357
000816	0	180.98	-3.79792	2.52917	1	25	3	9.90818	2.95091	8.20636	1.60826e+08	33.66	0	1	2	144.68	223.09	224.3	197.357
600138	0	215.62	-3.78928	1.29794	0	15	3	10.0618	1.42785	8.84614	7.01687e+08	39.1	0	1	3	193.86	247.5	229.57	223.643
600900	0	215.62	-3.11654	-0.746219	0		3	11.2175	1.86008	10.1908	1.55173e+10	80.63	0	1	2	193.86	247.5	229.57	223.643
300251	0	215.62	-3.65628	-2.14688	1	20	3	9.8559	0.985675	8.58943	3.88532e+08	71.91	1	1	3	193.86	247.5	229.57	223.643
002340	0	184.78	-3.43162	2.51419	1	59	3	10.1074	3.34535	8.58217	3.82097e+08	43.97	1	1	2	153.33	208.44	245.61	202.46
002099	0	205.77	-3.48192	#N/A	1	100	3	#N/A	#N/A	#NUM!	-4.63592e+07	32.22	1	1	2	167.96	265.48	222.12	218.52
300079	0	215.62	-3.66141	-3.31897	1	55	3	9.79717	0.817634	8.03011	1.07178e+08	38.66	1	1	2	193.86	247.5	229.57	223.643
000524	0	184.78	-3.83698	-2.20815	0	100	3	9.24188	1.79134	7.65248	4.49247e+07	55.98	0	1	3	153.33	208.44	245.61	202.46
300163	0	205.77	-3.38166	-0.945796	1	3.12	3	9.02934	2.07666	7.44563	2.79018e+07	58.38	0	1	2	167.96	265.48	222.12	218.52
300347	0	205.77	-3.36676	-4.04061	1	69.84	3	9.60142	0.935613	7.99405	9.86389e+07	63.88	1	1	3	167.96	265.48	222.12	218.52
002111	0	159.3	-3.56121	1.43634	1	80	3	9.57729	1.47817	8.09511	1.24484e+08	61.09	0	1	2	122.01	189.07	228.32	179.8
002444	0	205.77	-3.3572	-2.58199	1	23.251	3	9.92642	1.14814	8.76193	5.77999e+08	71.26	1	1	2	167.96	265.48	222.12	218.52
002416	0	184.78	-3.36927	-1.91185	1	30	3	10.4051	1.24276	9.07557	1190067391	85.65	0	1	3	153.33	208.44	245.61	202.46
002219	0	128.39	-3.53753	-0.128814	1	80	3	10.0365	1.25873	8.33298	2.15268e+08	64.36	0	3	2	96.77	114.2	258.6	156.523
300055	0	215.62	-3.73112	-1.86726	1	51	3	9.88054	0.915092	8.13457	1.36322e+08	71.6	0	1	2	193.86	247.5	229.57	223.643
600350	0	159.3	-3.5454	-0.032487	0	8.2	3	10.5409	1.53039	9.53485	3.42648e+09	87.51	0	1	3	122.01	189.07	228.32	179.8
002251	0	147.71	-3.50842	-1.98174	1	100	3	10.0811	1.59541	8.70479	5.06746e+08	78.62	1	2	3	103.46	175	244.25	174.237
601727	0	222.14	-3.07762	0.51225	0	40	3	11.1236	1.30522	9.74234	5525098000	94.14	1	1	2	187.31	280.93	230.3	232.847
002642	0	215.62	-3.60369	-1.24202	1	100	3	9.51035	1.13004	8.17441	1.49421e+08	73.01	0	1	3	193.86	247.5	229.57	223.643
600886	0	215.62	-3.61783	1.68083	0	51	3	11.1833	2.38187	10.041	1.09892e+10	63.17	0	1	2	193.86	247.5	229.57	223.643
002382	0	159.3	-3.35457	0.273317	1	21.4286	3	9.58954	2.14174	7.94431	8.79652e+07	77.56	0	1	2	122.01	189.07	228.32	179.8
300009	0	150.83	-3.51446	-4.31091	1	55	3	9.44441	1.1062	8.00454	1.01052e+08	47.1	1	2	2	106.51	190.86	224.45	173.94
000608	0	141.46	-3.82783	2.47069	1	50	3	9.95215	1.11636	8.40793	255817000	53.54	0	1	3	106.97	153.84	232.82	164.543
002011	0	205.77	-3.62305	2.4512	1		3	10.1389	2.70557	8.65772	4.5469e+08	62.04	0	1	2	167.96	265.48	222.12	218.52
002662	0	215.62	-3.5849	-5.88292	1	100	3	9.5359	1.06858	8.62757	4.242e+08	76.3	1	1	2	193.86	247.5	229.57	223.643
300237	0	159.3	-3.39619	0.137518	0	100	3	9.15281	2.02875	7.69876	4.99764e+07	72.31	0	1	2	122.01	189.07	228.32	179.8
000417	0	150.83	-3.95253	-2.688	0	35	3	9.95198	1.20128	8.78691	6.12227e+08	47.5	0	2	3	106.51	190.86	224.45	173.94
601928	0	180.98	-3.67393	-2.99024	0	100	3	10.2599	0.960026	8.88245	7.62872e+08	77.59	0	1	3	144.68	223.09	224.3	197.357
300007	0	142.08	-3.22926	-1.77457	1	80	3	9.19655	1.26157	7.73549	5.43859e+07	51.7	0	2	2	105.06	155.23	240.42	166.903
300055	0	215.62	-3.73112	-1.86726	1	100	3	9.88054	0.915092	8.13457	1.36322e+08	71.6	0	1	2	193.86	247.5	229.57	223.643
000008	0	215.62	-3.92298	-0.666207	0	10	3	9.22503	2.45577	7.48165	3.03145e+07	68.47	0	1	2	193.86	247.5	229.57	223.643
002441	0	184.78	-3.35103	0.720559	1	25	3	9.64304	1.18835	8.45106	2.82527e+08	67.43	0	1	3	153.33	208.44	245.61	202.46
002213	0	184.78	-3.41627	-1.07523	1	1	3	9.18947	1.38516	7.55554	3.59372e+07	55.62	0	1	2	153.33	208.44	245.61	202.46
300167	0	184.78	-3.52057	-1.21092	1	15	3	9.35938	2.73227	6.00016	1.00037e+06	57.9	1	1	3	153.33	208.44	245.61	202.46
300264	0	184.78	-3.48748	-5.11743	1	3.38	3	9.06686	0.88975	6.82743	6.72099e+06	52.67	0	1	3	153.33	208.44	245.61	202.46
000607	0	205.77	-3.91567	#N/A	0	11	3	#N/A	2.5619	7.95221	8.95795e+07	26.92	0	1	3	167.96	265.48	222.12	218.52
002261	0	147.71	-3.52504	-0.850639	1	90	3	9.61316	1.29333	7.66179	4.5898e+07	52.8	0	2	3	103.46	175	244.25	174.237
002491	0	180.98	-3.71745	1.3239	1	51	3	9.82668	1.6653	8.55589	3.5966e+08	67.5	0	1	2	144.68	223.09	224.3	197.357
600651	0	222.14	-4.29237	1.72972	0	100	3	9.73126	2.3091	8.08358	1.21221e+08	24.13	0	1	2	187.31	280.93	230.3	232.847
300317	0	184.78	-3.8555	-0.346757	1	100	3	9.19031	2.23941	7.50472	3.19686e+07	74.2	0	1	2	153.33	208.44	245.61	202.46
600066	0	142.08	-3.90374	-3.26064	1	100	3	10.4663	1.28176	9.32122	2.09516e+09	45.59	0	2	2	105.06	155.23	240.42	166.903
601599	0	180.98	-3.57598	0.405832	0	100	3	9.5017	7.72176	7.97355	9.40924e+07	53.28	0	1	2	144.68	223.09	224.3	197.357
002345	0	184.78	-3.42987	-2.53751	1	12.686	3	9.7316	1.39824	8.37483	2.37043e+08	69.24	0	1	2	153.33	208.44	245.61	202.46
600645	0	175.26	-3.92897	-0.052783	1	33	3	9.93719	2.75347	7.23775	1.72882e+07	37.71	1	1	3	146.54	197.52	229.67	191.243
002619	0	205.77	-3.52031	-3.02958	1	100	3	9.14396	1.83842	7.73827	5.4736e+07	64.11	0	1	3	167.96	265.48	222.12	218.52
300085	0	184.78	-3.173	-0.792197	1	100	3	9.30258	0.812278	6.6047	4.02436e+06	74.86	0	1	3	153.33	208.44	245.61	202.46
002321	0	142.08	-3.59178	-0.82528	0	59	3	9.64326	#N/A	#NUM!	-6.23629e+07	64.5	1	2	1	105.06	155.23	240.42	166.903
002321	0	142.08	-3.59178	-0.82528	0	49	3	9.64326	#N/A	#NUM!	-6.23629e+07	64.5	1	2	1	105.06	155.23	240.42	166.903
600980	0	215.62	-3.33979	2.04587	0	40	3	9.17971	2.28264	7.06688	1.1665e+07	44.81	0	1	2	193.86	247.5	229.57	223.643
300183	0	159.3	-3.90902	-8.22617	1	51.35	3	9.49555	0.819232	8.30293	2.00877e+08	75.23	1	1	3	122.01	189.07	228.32	179.8
002297	0	147.71	-3.59618	-1.39133	0	94	3	9.52635	#N/A	#NUM!	-1.35361e+07	48.24	1	2	2	103.46	175	244.25	174.237
603399	0	160.07	-3.52742	5.40846	1	100	3	9.46211	1.98283	8.08133	1.20596e+08	66.99	1	1	2	126.67	181.54	231.33	179.847
000595	0	136.74	-3.7268	3.24299	0	100	3	9.29249	#N/A	#NUM!	-9.01504e+07	44.15	0	3	2	115.08	129.02	222.32	155.473
600193	0	222.14	-3.74665	0.977615	1	30	3	9.52021	1.32046	8.10578	1.27578e+08	36.65	0	1	2	187.31	280.93	230.3	232.847
000725	0	215.62	-3.60486	-0.741003	0	50.78	3	10.9169	2.658	9.53458	3424339542	39.55	0	1	2	193.86	247.5	229.57	223.643
300198	0	183.1	-3.47568	-0.467389	1	100	3	9.34896	1.1328	8.02515	1.05962e+08	62.47	0	1	2	157.43	194.12	247.85	199.8
300084	0	128.39	-3.54372	-0.977924	1	100	3	9.26853	1.97548	7.65329	4.5008e+07	40.02	1	3	2	96.77	114.2	258.6	156.523
600255	0	150.83	-3.74869	-0.58751	1	100	3	9.70053	#N/A	#NUM!	-4.70171e+06	52.7	1	2	2	106.51	190.86	224.45	173.94
002635	0	180.98	-3.64506	-3.53768	1	80	3	9.51176	1.06984	8.19205	1.55615e+08	76.42	0	1	2	144.68	223.09	224.3	197.357
300162	0	184.78	-3.37881	-0.918403	1	51	3	9.07044	2.02824	7.17883	1.50948e+07	76.42	1	1	2	153.33	208.44	245.61	202.46
002404	0	205.77	-3.66453	-1.36003	1	22.73	3	9.32238	1.56911	8.09886	1.25563e+08	49.97	0	1	2	167.96	265.48	222.12	218.52
600335	0	175.26	-3.63145	3.44502	0	2.73	3	10.371	1.31161	8.99903	9.97765e+08	82.12	0	1	3	146.54	197.52	229.67	191.243
000793	0	158.26	-3.99385	-0.913457	0	100	3	10.2987	1.1625	9.03339	1.07992e+09	45.73	0	1	3	121.75	173.37	251.39	182.17
002709	0	184.78	-3.52427	#N/A	1	37	3	#N/A	1.35701	8.01762	1.0414e+08	93.5	0	1	2	153.33	208.44	245.61	202.46
002674	0	183.1	-3.95393	-0.894568	1	100	3	9.44112	1.02663	8.29187	1.95824e+08	72.15	0	1	2	157.43	194.12	247.85	199.8
000918	0	147.71	-3.61714	3.08586	1	100	3	10.4948	1.84173	8.87943	7.57585e+08	82.42	0	2	3	103.46	175	244.25	174.237
000027	0	184.78	-3.81137	-0.61736	0	100	3	10.5029	1.85888	9.42915	2.68625e+09	74.29	0	1	2	153.33	208.44	245.61	202.46
600601	0	222.14	-4.27641	-0.971566	0	100	3	9.91061	3.45422	8.1034	1.26882e+08	13.92	0	1	2	187.31	280.93	230.3	232.847
300113	0	205.77	-3.38994	-4.8324	1	22	3	9.66103	0.971574	7.9756	9.45358e+07	70.17	1	1	3	167.96	265.48	222.12	218.52
600335	0	175.26	-3.63145	3.44502	0	51	3	10.371	1.31161	8.99903	9.97765e+08	82.12	0	1	3	146.54	197.52	229.67	191.243
600869	0	118.01	-3.86056	0.614062	1	51	3	10.144	1.85191	8.7145	5.18198e+08	83.78	0	3	2	88.18	113.42	224.82	142.14
000981	0	128.39	-3.65906	2.28825	1	70	3	10.3856	1.17902	9.02026	1.04777e+09	93.02	0	3	2	96.77	114.2	258.6	156.523
002605	0	222.14	-3.73373	-1.4865	1	22	3	9.29411	1.16523	8.18542	1.53256e+08	75.319	0	1	3	187.31	280.93	230.3	232.847
300336	0	222.14	-3.42074	-0.965716	1	100	3	9.42864	0.970181	8.16579	1.46484e+08	64.36	1	1	3	187.31	280.93	230.3	232.847
300153	0	222.14	-3.48953	-3.14734	1	10	3	9.20447	0.588607	7.02812	1.0669e+07	75.68	0	1	2	187.31	280.93	230.3	232.847
000570	0	180.98	-3.90498	0.571136	0	14.34	3	9.64488	1.62956	7.93745	8.65874e+07	33.8	0	1	2	144.68	223.09	224.3	197.357
600075	0	143.4	-3.79689	1.22405	0	100	3	9.72749	#N/A	#NUM!	-1.17868e+08	45.67	0	3	2	101.44	146.39	276.48	174.77
600075	0	143.4	-3.79689	1.22405	0	37.5	3	9.72749	#N/A	#NUM!	-1.17868e+08	45.67	0	3	2	101.44	146.39	276.48	174.77
002256	0	184.78	-3.68869	-1.51931	1	100	3	9.4292	1.27231	7.79093	6.17924e+07	52.91	0	1	2	153.33	208.44	245.61	202.46
002422	0	153.04	-3.53339	0.26167	1	4.96	3	10.3774	1.38641	9.16022	1.44617e+09	61.35	0	3	2	114.03	176.71	238.82	176.52
600313	0	215.62	-3.66686	-0.506469	0	50	3	9.49971	1.03361	7.85013	7.08156e+07	48.26	0	1	1	193.86	247.5	229.57	223.643
002080	0	180.98	-3.63609	1.72965	0	6.12	3	9.94537	3.11014	8.36952	2.34164e+08	74.42	0	1	2	144.68	223.09	224.3	197.357
300089	0	184.78	-3.7285	-0.747431	1	100	3	9.16307	4.23106	7.4375	2.73839e+07	58.59	1	1	2	153.33	208.44	245.61	202.46
600657	0	215.62	-4.2169	3.55514	0	100	3	10.3369	1.28721	9.04171	1.10081e+09	72.09	0	1	3	193.86	247.5	229.57	223.643
300247	0	150.83	-3.69505	-2.9286	1	100	3	9.02677	1.80184	7.32783	2.12731e+07	58.63	1	2	2	106.51	190.86	224.45	173.94
300163	0	205.77	-3.38166	-0.945796	1	65.5	3	9.02934	2.07666	7.44563	2.79018e+07	58.38	0	1	2	167.96	265.48	222.12	218.52
000333	0	184.78	-3.3133	-1.67063	1	20	3	11.062	1.36047	10.0243	10575992530	55.74	1	1	2	153.33	208.44	245.61	202.46
002453	0	180.98	-3.3485	0.314791	1	21.16	3	9.5034	2.39223	7.90043	7.95114e+07	54.12	0	1	3	144.68	223.09	224.3	197.357
600157	0	144.22	-3.90963	1.39639	1	100	3	10.6479	3.16952	9.36546	2.31986e+09	56.42	0	2	2	115.4	139.08	248.75	167.743
300279	0	180.98	-3.54608	0.430313	1	100	3	9.01665	1.81793	7.33936	2.18452e+07	64.66	0	1	2	144.68	223.09	224.3	197.357
300219	0	184.78	-3.40676	-1.82227	0	100	3	9.19822	1.45956	7.86688	7.36012e+07	64.28	0	1	2	153.33	208.44	245.61	202.46
300110	0	159.3	-3.61041	-0.518284	0	100	3	9.67125	1.77858	8.21799	1.65192e+08	64.09	0	1	2	122.01	189.07	228.32	179.8
002636	0	222.14	-3.65142	-0.237189	1	30	3	9.42778	1.90548	7.54803	3.53208e+07	73.04	1	1	2	187.31	280.93	230.3	232.847
002548	0	184.78	-3.60063	-1.8574	1	4.99	3	9.11803	1.19924	7.61185	4.09115e+07	76.32	1	1	2	153.33	208.44	245.61	202.46
002054	0	184.78	-3.56701	-0.975754	1	25	3	9.41907	1.31629	8.31603	2.07028e+08	54.85	0	1	2	153.33	208.44	245.61	202.46
600708	0	222.14	-3.95433	0.020545	0	100	3	9.77783	2.333	8.53202	3.40425e+08	42.87	0	1	3	187.31	280.93	230.3	232.847
300177	0	184.78	-3.33758	-2.3148	1	100	3	9.49169	0.993409	8.0561	1.13788e+08	63.28	0	1	2	153.33	208.44	245.61	202.46
600136	0	164.76	-3.52843	1.53116	1	100	3	9.06052	2.36678	6.47908	3.01354e+06	46.83	1	2	3	123.74	197.04	241.51	187.43
601669	0	215.62	-2.70277	1.80013	0		3	11.3575	2.27241	9.99562	9.89972e+09	73.6	0	1	2	193.86	247.5	229.57	223.643
000671	0	183.1	-3.89463	6.15671	1	48.99	3	10.58	1.03765	8.95964	9.11246e+08	67.48	0	1	3	157.43	194.12	247.85	199.8
002431	0	142.08	-3.35385	2.03363	0		3	10.0407	1.27695	8.77354	5.9366e+08	63.59	0	2	2	105.06	155.23	240.42	166.903
600369	0	159.86	-3.8279	#N/A	0	73.79	3	10.6247	1.08404	8.85073	7.09131e+08	72.62	0	3	3	125.27	178.2	240.74	181.403
601607	0	222.14	-3.67666	-0.155596	0	100	3	10.8063	1.25594	9.54332	3.49398e+09	75.06	0	1	3	187.31	280.93	230.3	232.847
002298	0	150.83	-3.72823	1.20282	1	65.738	3	9.56666	1.51443	8.10185	1.26431e+08	46.53	0	2	3	106.51	190.86	224.45	173.94
300213	0	215.62	-3.77363	-1.55261	1	100	3	9.19366	1.13242	7.72539	5.31362e+07	68.45	0	1	2	193.86	247.5	229.57	223.643
300177	0	184.78	-3.33758	-2.3148	1	100	3	9.49169	0.993409	8.0561	1.13788e+08	63.28	0	1	2	153.33	208.44	245.61	202.46
002610	0	180.98	-3.4364	2.41627	1	100	3	9.71858	0	7.95893	9.09771e+07	54.91	1	1	2	144.68	223.09	224.3	197.357
300056	0	183.1	-3.46684	0.076551	1	20	3	9.30466	1.51316	7.82214	6.63954e+07	37.64	1	1	2	157.43	194.12	247.85	199.8
002225	0	142.08	-3.59324	1.21923	1	100	3	9.67366	1.84276	8.31083	2.04563e+08	64.29	0	2	2	105.06	155.23	240.42	166.903
002192	0	184.78	-3.6582	4.01046	1	65	3	9.3429	#N/A	#NUM!	-1.36424e+07	50.46	1	1	2	153.33	208.44	245.61	202.46
002038	0	215.62	-3.65898	-2.02084	1	14	3	10.2928	1.01465	8.8202	6.60999e+08	54.96	1	1	2	193.86	247.5	229.57	223.643
300301	0	184.78	-3.39468	0.402448	1	60	3	9.27054	2.92159	7.57854	3.78912e+07	73.01	1	1	2	153.33	208.44	245.61	202.46
002425	0	184.78	-3.54659	-1.41447	1	100	3	9.48369	2.04342	7.69148	4.91455e+07	81.28	1	1	3	153.33	208.44	245.61	202.46
002256	0	184.78	-3.68869	-1.51931	1	100	3	9.4292	1.27231	7.79093	6.17924e+07	52.91	0	1	2	153.33	208.44	245.61	202.46
600731	0	147.71	-3.86634	1.10212	0	100	3	9.47409	5.37486	7.92537	8.42114e+07	46.031	0	2	2	103.46	175	244.25	174.237
000712	0	184.78	-3.77873	-4.66538	1	4.43	3	10.134	2.11235	8.25035	1.77972e+08	65.27	0	1	3	153.33	208.44	245.61	202.46
002377	0	164.76	-3.54219	-0.616553	1	100	3	9.39802	3.80264	7.80579	6.39425e+07	66.06	0	2	3	123.74	197.04	241.51	187.43
002366	0	153.04	-3.26573	-3.57122	1	100	3	9.13731	2.04725	7.30847	2.03455e+07	38.91	1	3	2	114.03	176.71	238.82	176.52
000963	0	205.77	-3.71189	-0.457974	1	25	3	10.2697	1.25696	9.02682	1.06371e+09	64.99	1	1	3	167.96	265.48	222.12	218.52
601628	0	215.62	-2.04828	#N/A	0	10	3	12.3272	1.06801	10.4691	29451000000	94.73	0	1	3	193.86	247.5	229.57	223.643
002182	0	180.98	-3.93983	1.95331	1	50	3	9.5441	11.9682	7.95819	9.08219e+07	36.71	1	1	2	144.68	223.09	224.3	197.357
600373	0	146.13	-3.72919	-3.38414	0	100	3	10.2251	1.18979	8.85595	7.17705e+08	80.22	0	2	3	99.81	183.73	230.78	171.44
300228	0	180.98	-3.545	3.73023	1	46	3	9.95077	1.32079	8.50498	3.19876e+08	58.99	0	1	2	144.68	223.09	224.3	197.357
300084	0	128.39	-3.54372	-0.977924	1	100	3	9.26853	1.97548	7.65329	4.5008e+07	40.02	1	3	2	96.77	114.2	258.6	156.523
600258	0	215.62	-3.68417	-1.02613	0	70	3	9.6248	1.73796	8.32188	2.09838e+08	69.5	0	1	3	193.86	247.5	229.57	223.643
600869	0	118.01	-3.86056	0.614062	1	51	3	10.144	1.85191	8.7145	5.18198e+08	83.78	0	3	2	88.18	113.42	224.82	142.14
002330	0	159.3	-3.33674	-0.244844	1	25	3	9.38719	2.10777	7.66542	4.62827e+07	74.05	0	1	2	122.01	189.07	228.32	179.8
300168	0	222.14	-3.84073	-1.20784	0	49	3	9.76979	1.31473	8.17531	1.4973e+08	56.25	1	1	3	187.31	280.93	230.3	232.847
601929	0	138.36	-3.63655	-1.29622	0	100	3	10.0437	2.43318	8.61063	4.07974e+08	62.97	0	2	3	106.85	147.95	224.97	159.923
002022	0	222.14	-3.67993	-6.08485	1	22.062	3	9.88414	1.05257	8.54123	3.47717e+08	34.06	0	1	2	187.31	280.93	230.3	232.847
600135	0	144.98	-3.65108	-1.40797	0	55	3	9.4528	2.37917	7.54724	3.52566e+07	39.206	0	1	2	105.66	162.85	242.35	170.287
002285	0	184.78	-3.93399	-3.27983	0	24.5	3	9.86983	1.03422	8.66692	4.64428e+08	69.41	0	1	3	153.33	208.44	245.61	202.46
002489	0	205.77	-3.39773	-3.15297	1	21.12	3	9.79717	1.04112	8.46799	2.93756e+08	70.22	0	1	2	167.96	265.48	222.12	218.52
300071	0	215.62	-3.19936	#N/A	1	100	3	#N/A	1.08615	8.01937	1.04561e+08	66.8	1	1	3	193.86	247.5	229.57	223.643
300288	0	121.22	-3.54529	-1.70667	1	100	3	9.24427	0.872848	7.70249	5.04075e+07	79.1	0	3	3	89.59	125.46	217.93	144.327
300253	0	222.14	-3.35254	-2.33398	1	100	3	9.6587	1.00079	7.88698	7.70862e+07	60.84	0	1	3	187.31	280.93	230.3	232.847
300312	0	215.62	-3.51165	1.24208	1	100	3	9.27921	#N/A	#NUM!	-5.96299e+07	66.94	1	1	3	193.86	247.5	229.57	223.643
300136	0	184.78	-3.28469	1.42781	1	20	3	9.33924	#N/A	#NUM!	-6.33149e+07	49.77	0	1	2	153.33	208.44	245.61	202.46
300233	0	159.3	-3.45529	-0.841744	1	100	3	9.37741	1.91064	7.98697	9.70435e+07	66.25	0	1	2	122.01	189.07	228.32	179.8
002340	0	184.78	-3.43162	2.51419	1	60	3	10.1074	3.34535	8.58217	3.82097e+08	43.97	1	1	2	153.33	208.44	245.61	202.46
002562	0	205.77	-3.53689	1.19644	1	100	3	9.17509	6.65604	7.49676	3.13877e+07	74.2	1	1	2	167.96	265.48	222.12	218.52
600801	0	164.76	-3.84934	0.298793	1	40	3	10.4192	2.09074	9.37811	2388392192	67.85	0	2	2	123.74	197.04	241.51	187.43
600825	0	222.14	-3.99682	1.49555	0		3	10.1139	1.09647	7.87307	7.46574e+07	61.18	0	1	3	187.31	280.93	230.3	232.847
002197	0	184.78	-3.3805	1.3084	1	3.7895	3	9.44129	1.72465	7.93369	8.58402e+07	59.81	1	1	2	153.33	208.44	245.61	202.46
000821	0	164.76	-3.9124	0.663013	1	100	3	9.30805	5.92161	7.48531	3.05713e+07	34.95	0	2	2	123.74	197.04	241.51	187.43
002587	0	184.78	-3.77535	-5.04027	1	3.7895	3	9.16606	0.928338	7.66594	4.63386e+07	52.98	0	1	2	153.33	208.44	245.61	202.46
300251	0	215.62	-3.65628	-2.14688	1	26.667	3	9.8559	0.985675	8.58943	3.88532e+08	71.91	1	1	3	193.86	247.5	229.57	223.643
000425	0	180.98	-3.74378	1.63502	0	100	3	10.6541	1.73478	9.38878	2.44781e+09	62.15	1	1	2	144.68	223.09	224.3	197.357
002512	0	183.1	-3.92231	0.839133	1	48.9	3	9.51331	1.20336	8.06753	1.16824e+08	71.59	1	1	2	157.43	194.12	247.85	199.8
002341	0	184.78	-3.3846	1.06654	1		3	9.66914	1.65147	8.23723	1.72677e+08	61.41	0	1	2	153.33	208.44	245.61	202.46
002579	0	184.78	-3.52537	#N/A	1	20	3	#N/A	2.48917	6.95201	8.95384e+06	60.34	0	1	2	153.33	208.44	245.61	202.46
002341	0	184.78	-3.3846	1.06654	1	3.7895	3	9.66914	1.65147	8.23723	1.72677e+08	61.41	0	1	2	153.33	208.44	245.61	202.46
300207	0	184.78	-3.78088	2.51792	1	3.7895	3	9.61023	1.69914	8.054	1.1324e+08	70.23	1	1	2	153.33	208.44	245.61	202.46
002138	0	184.78	-3.44377	0.232877	1	3.7895	3	9.79577	1.67267	8.23741	1.72747e+08	53.6	0	1	2	153.33	208.44	245.61	202.46
300037	0	184.78	-3.28613	-2.8615	1	3.7895	3	9.39828	1.10771	8.12505	1.33369e+08	63.39	0	1	2	153.33	208.44	245.61	202.46
300246	0	184.78	-3.70751	-1.62989	1	70	3	9.16224	1.07072	7.49975	3.16045e+07	70.25	1	1	2	153.33	208.44	245.61	202.46
002571	0	150.83	-3.5578	0.093561	1		3	9.47089	1.74569	8.01553	1.0364e+08	62.68	1	2	2	106.51	190.86	224.45	173.94
002055	0	184.78	-3.58327	1.54502	1	3.7895	3	9.7656	1.86895	8.26182	1.82736e+08	52.9	1	1	2	153.33	208.44	245.61	202.46
300193	0	184.78	-3.44269	-4.09887	1	7.579	3	9.45264	0.987859	7.71649	5.20579e+07	52.6	0	1	2	153.33	208.44	245.61	202.46
002610	0	180.98	-3.4364	2.41627	1	100	3	9.71858	0	7.95893	9.09771e+07	54.91	1	1	2	144.68	223.09	224.3	197.357
002131	0	205.77	-3.62159	0.69627	1	100	3	9.66947	2.57096	8.00137	1.00315e+08	65.4	1	1	3	167.96	265.48	222.12	218.52
600682	0	180.98	-3.99663	0.316444	1	100	3	9.84949	1.99559	8.40041	2.51426e+08	61.11	0	1	3	144.68	223.09	224.3	197.357
000150	0	184.78	-3.93907	6.4031	1	100	3	9.56572	1.04777	8.09593	1.24719e+08	55.7	0	1	3	153.33	208.44	245.61	202.46
002289	0	184.78	-3.39361	-0.317756	1	3.7895	3	9.62501	13.9503	7.77225	5.919e+07	54.38	1	1	2	153.33	208.44	245.61	202.46
601588	0	215.62	-3.65756	1.42425	0		3	10.4892	1.49064	9.09201	1235978442	65.076	0	1	3	193.86	247.5	229.57	223.643
002565	0	222.14	-3.50595	-1.06896	1	60	3	9.75536	1.25937	8.48566	3.05955e+08	63.73	1	1	2	187.31	280.93	230.3	232.847
000826	0	164.76	-3.95282	0.898628	0	75	3	10.3965	1.26714	8.87664	7.52737e+08	56.85	0	2	3	123.74	197.04	241.51	187.43
300181	0	205.77	-3.55047	-4.91409	1	51	3	9.45942	1.23468	7.95852	9.08909e+07	56.7	0	1	2	167.96	265.48	222.12	218.52
300350	0	184.78	-3.49858	1.04623	1	3.7895	3	9.02702	1.5074	7.66143	4.58591e+07	72.16	1	1	3	153.33	208.44	245.61	202.46
300182	0	215.62	-3.39405	-3.40315	1	20	3	9.58168	1.14212	8.33105	2.14312e+08	73.33	0	1	3	193.86	247.5	229.57	223.643
300182	0	215.62	-3.39405	-3.40315	1	20	3	9.58168	1.14212	8.33105	2.14312e+08	73.33	0	1	3	193.86	247.5	229.57	223.643
300182	0	215.62	-3.39405	-3.40315	1	20	3	9.58168	1.14212	8.33105	2.14312e+08	73.33	0	1	3	193.86	247.5	229.57	223.643
300166	0	215.62	-3.69661	0.379622	1	100	3	9.29157	1.06657	7.96309	9.1852e+07	70.73	1	1	3	193.86	247.5	229.57	223.643
002465	0	184.78	-3.39767	-1.77549	0	100	3	10.1351	1.12122	8.56075	3.63708e+08	36	0	1	2	153.33	208.44	245.61	202.46
600418	0	150.83	-3.62091	-1.07833	0	100	3	10.434	1.92832	8.96757	9.28042e+08	50.52	0	2	2	106.51	190.86	224.45	173.94
600300	0	180.98	-3.7144	1.21145	1	85	3	10.0711	2.67031	8.61988	4.16754e+08	58.32	0	1	2	144.68	223.09	224.3	197.357
600758	0	160.07	-3.79234	0.916748	0	100	3	9.12414	2.12016	7.40265	2.52728e+07	50.02	0	1	2	126.67	181.54	231.33	179.847
600775	0	180.98	-3.99545	-1.5229	0	5.07	3	9.80662	1.37658	8.34302	2.20304e+08	89.39	0	1	2	144.68	223.09	224.3	197.357
000710	0	153.04	-3.51761	#N/A	1	5.22	3	#N/A	0	6.67038	4.68142e+06	61.48	0	3	3	114.03	176.71	238.82	176.52
300171	0	222.14	-3.9532	-4.51384	1	100	3	9.72453	0.876383	8.43009	2.69211e+08	73.62	0	1	2	187.31	280.93	230.3	232.847
002325	0	184.78	-3.39241	2.37471	1	55	3	9.84371	1.03567	8.53137	3.39914e+08	62	0	1	2	153.33	208.44	245.61	202.46
002439	0	215.62	-3.30995	-2.07028	1		3	9.69863	1.36241	8.09628	1.24817e+08	61.9	1	1	3	193.86	247.5	229.57	223.643
300153	0	222.14	-3.48953	-3.14734	1	25	3	9.20447	0.588607	7.02812	1.0669e+07	75.68	0	1	2	187.31	280.93	230.3	232.847
002571	0	150.83	-3.5578	0.093561	1	30	3	9.47089	1.74569	8.01553	1.0364e+08	62.68	1	2	2	106.51	190.86	224.45	173.94
002640	0	144.22	-3.43594	1.03728	0	100	3	9.11943	1.49616	7.6857	4.84955e+07	76.17	1	2	3	115.4	139.08	248.75	167.743
000612	0	142.08	-3.95379	1.63507	1	100	3	9.95605	2.41841	8.59865	3.96875e+08	55.46	0	2	2	105.06	155.23	240.42	166.903
000718	0	138.36	-3.87749	0.964521	1	100	3	10.3856	1.07195	8.97384	9.41533e+08	72.9	1	2	3	106.85	147.95	224.97	159.923
000776	0	184.78	-3.54389	#N/A	1	2.8	3	11.1943	1.071	9.54124	3.47731e+09	75.2	0	1	3	153.33	208.44	245.61	202.46
600836	0	222.14	-3.90876	2.27666	1	40	3	9.73479	5.77996	7.91448	8.21264e+07	27.95	0	1	2	187.31	280.93	230.3	232.847
002563	0	205.77	-3.58188	-7.49751	1	49	3	10.0315	0.98017	9.03935	1.09483e+09	91.13	0	1	2	167.96	265.48	222.12	218.52
600803	0	144.98	-3.98776	0.731837	1	100	3	10.0051	1.49167	9.05584	1.13721e+09	83.25	0	1	2	105.66	162.85	242.35	170.287
002672	0	184.78	-3.70813	-2.15737	0	10	3	9.72092	1.34916	8.43608	2.72947e+08	75.95	0	1	2	153.33	208.44	245.61	202.46
002520	0	205.77	-3.59398	1.4907	1	80	3	9.36635	3.10006	7.03116	1.07439e+07	76.7	1	1	2	167.96	265.48	222.12	218.52
300037	0	184.78	-3.28613	-2.8615	1	76	3	9.39828	1.10771	8.12505	1.33369e+08	63.39	0	1	2	153.33	208.44	245.61	202.46
600165	0	136.74	-3.73558	2.13837	1	4.5	3	9.49874	9.85368	7.84524	7.00224e+07	54.97	0	3	2	115.08	129.02	222.32	155.473
600067	0	183.1	-4.10661	2.64563	1	10.53	3	10.2389	1.07585	9.22552	1.68082e+09	44.71	0	1	3	157.43	194.12	247.85	199.8
002263	0	205.77	-3.6712	0.754585	0	100	3	9.6574	12.8881	7.60701	4.04585e+07	47.08	1	1	2	167.96	265.48	222.12	218.52
000555	0	184.78	-3.91717	1.72238	1	100	3	9.8995	1.23747	8.46518	2.91865e+08	85.02	0	1	3	153.33	208.44	245.61	202.46
002463	0	180.98	-3.5576	-1.52658	1	4.5	3	9.81779	1.57363	8.32761	212623537	69.3	0	1	2	144.68	223.09	224.3	197.357
300147	0	184.78	-3.7905	-0.901643	1	25	3	9.9532	1.48867	8.39286	2.47093e+08	67.1	1	1	2	153.33	208.44	245.61	202.46
000725	0	215.62	-3.60486	-0.741003	0	41.9	3	10.9169	2.658	9.53458	3424339542	39.55	0	1	2	193.86	247.5	229.57	223.643
000042	0	184.78	-3.91047	1.06127	1	4.9014	3	10.0438	1.13637	8.80922	6.44495e+08	77.32	0	1	3	153.33	208.44	245.61	202.46
000889	0	144.98	-3.74417	0.018476	1	100	3	9.41303	1.30287	8.14762	1.40483e+08	59.62	0	1	3	105.66	162.85	242.35	170.287
000920	0	121.22	-3.6933	0.651173	0	9.8	3	9.69446	1.55596	8.1771	1.50349e+08	46.7	0	3	2	89.59	125.46	217.93	144.327
000826	0	164.76	-3.95282	0.898628	0	65	3	10.3965	1.26714	8.87664	7.52737e+08	56.85	0	2	3	123.74	197.04	241.51	187.43
002510	0	175.26	-3.8239	0.228142	1	40	3	9.54277	1.68737	8.16901	1.47574e+08	35.28	0	1	2	146.54	197.52	229.67	191.243
300324	0	215.62	-3.60703	-1.00941	1	10.47	3	9.13757	0.809925	7.22742	1.68817e+07	69.82	1	1	3	193.86	247.5	229.57	223.643
600177	0	205.77	-3.74673	0.157776	1	5	3	10.7053	1.54366	9.45637	2.86004e+09	42.14	0	1	2	167.96	265.48	222.12	218.52
002217	0	183.1	-3.48511	0.663782	0	100	3	9.32155	#N/A	#NUM!	-4.88242e+07	40.68	0	1	2	157.43	194.12	247.85	199.8
002502	0	184.78	-3.66832	-2.58774	1	80	3	9.1989	1.26784	7.53022	3.3902e+07	67.42	0	1	3	153.33	208.44	245.61	202.46
300063	0	184.78	-3.51277	0.731176	1	60	3	9.06495	2.06996	7.40099	2.51761e+07	64.8	0	1	3	153.33	208.44	245.61	202.46
002400	0	184.78	-4.42571	0.420299	0	55	3	10.1396	0.999921	8.65126	4.47978e+08	41.9	0	1	3	153.33	208.44	245.61	202.46
600714	0	118.01	-3.74634	2.91522	0	100	3	9.46623	2.81748	7.80203	6.3391e+07	70.65	0	3	2	88.18	113.42	224.82	142.14
000789	0	146.13	-3.79115	-1.00708	0	100	3	9.91199	1.6333	9.04907	1.11962e+09	53.19	1	2	2	99.81	183.73	230.78	171.44
000789	0	146.13	-3.79115	-1.00708	0	100	3	9.91199	1.6333	9.04907	1.11962e+09	53.19	1	2	2	99.81	183.73	230.78	171.44
600008	0	215.62	-3.61736	0.991626	0	100	3	10.4677	1.84191	9.17133	1.48365e+09	62.41	0	1	2	193.86	247.5	229.57	223.643
002004	0	159.86	-3.632	0.600988	1	20	3	10.0264	1.62387	8.69652	4.97187e+08	45.86	1	3	2	125.27	178.2	240.74	181.403
300050	0	184.78	-3.57253	-2.46053	1	100	3	9.33031	#N/A	#NUM!	-1.08448e+08	61.81	0	1	3	153.33	208.44	245.61	202.46
002610	0	180.98	-3.4364	2.41627	1	100	3	9.71858	0	7.95893	9.09771e+07	54.91	1	1	2	144.68	223.09	224.3	197.357
300168	0	222.14	-3.84073	-1.20784	0	100	3	9.76979	1.31473	8.17531	1.4973e+08	56.25	1	1	3	187.31	280.93	230.3	232.847
001914	0	184.78	#N/A	#N/A	0	47.72	3	10.2468	1.44	9.00543	1.01257e+09	#N/A	0	1	3	153.33	208.44	245.61	202.46
002374	0	159.3	-3.31065	-0.330646	1	100	3	9.19991	2.16585	7.84588	7.0126e+07	57.99	0	1	2	122.01	189.07	228.32	179.8
002210	0	184.78	-3.72506	-0.579571	1	50	3	10.1629	0.545008	7.76438	58127341	70.12	1	1	3	153.33	208.44	245.61	202.46
002686	0	205.77	-3.75173	-1.88189	0	51	3	9.12585	1.17003	8.04976	1.1214e+08	76.13	1	1	2	167.96	265.48	222.12	218.52
601515	0	184.78	-4.34757	-4.88659	1	30	3	9.70209	1.08289	8.92257	8.36696e+08	90.74	0	1	2	153.33	208.44	245.61	202.46
601515	0	184.78	-4.34757	-4.88659	1	70	3	9.70209	1.08289	8.92257	8.36696e+08	90.74	0	1	2	153.33	208.44	245.61	202.46
300339	0	180.98	-3.33161	-4.78688	1	23.08	3	9.35236	1.1813	7.95291	8.97239e+07	58.27	1	1	3	144.68	223.09	224.3	197.357
002330	0	159.3	-3.33674	-0.244844	1	100	3	9.38719	2.10777	7.66542	4.62827e+07	74.05	0	1	2	122.01	189.07	228.32	179.8
600203	0	183.1	-3.67695	2.6835	0	100	3	9.53876	1.70494	8.07656	1.19279e+08	48.8158	0	1	2	157.43	194.12	247.85	199.8
000739	0	205.77	-3.79731	1.2317	1	35	3	9.83376	2.29496	8.38845	2.44599e+08	51.89	0	1	2	167.96	265.48	222.12	218.52
002277	0	147.71	-3.51595	-1.13641	1	10	3	9.99766	1.19729	8.72441	5.30159e+08	44.35	0	2	3	103.46	175	244.25	174.237
002092	0	143.4	-3.53371	0.879034	0	51	3	10.3791	15.302	8.93159	8.54258e+08	44.59	0	3	2	101.44	146.39	276.48	174.77
000600	0	144.98	-3.85308	0.144565	0	35	3	10.228	2.0548	9.24914	1.77476e+09	72.49	0	1	2	105.66	162.85	242.35	170.287
000960	0	137.9	-3.66649	1.54109	0	75.74	3	10.4274	#N/A	#NUM!	-8.95943e+08	64.13	0	3	2	95.59	153.55	249.15	166.097
002543	0	184.78	-3.55132	-1.82928	1	25	3	9.62283	1.52195	8.48488	3.05405e+08	76.48	0	1	2	153.33	208.44	245.61	202.46
300100	0	205.77	-3.39051	-0.917324	1	100	3	9.45334	1.65337	8.143	1.38996e+08	68.25	1	1	2	167.96	265.48	222.12	218.52
002635	0	180.98	-3.64506	-3.53768	1		3	9.51176	1.06984	8.19205	1.55615e+08	76.42	0	1	2	144.68	223.09	224.3	197.357
300190	0	180.98	-3.4616	0.673227	1	51	3	9.33938	0.929587	7.32521	2.11453e+07	72.14	1	1	3	144.68	223.09	224.3	197.357
002088	0	159.3	-3.95246	0.130899	1	100	3	9.36526	1.8871	8.04297	1.10401e+08	53.59	0	1	2	122.01	189.07	228.32	179.8
600692	0	222.14	-3.86073	0.882411	0	90	3	9.46352	2.0253	7.71179	5.14978e+07	36.35	0	1	3	187.31	280.93	230.3	232.847
002657	0	215.62	-3.47978	-2.48628	1	100	3	9.31639	1.9814	7.90581	8.05024e+07	58.1	0	1	3	193.86	247.5	229.57	223.643
300242	0	184.78	-3.2554	0.707513	1	12	3	8.778	#N/A	#NUM!	-3.0251e+07	72.98	1	1	3	153.33	208.44	245.61	202.46
300379	0	215.62	-3.44152	#N/A	1	100	3	#N/A	1.30115	7.71473	5.18479e+07	85.3	0	1	3	193.86	247.5	229.57	223.643
002144	0	205.77	-3.76444	-2.15958	1	26.8052	3	9.49014	1.26684	7.9564	9.04481e+07	56.22	0	1	2	167.96	265.48	222.12	218.52
002436	0	184.78	-3.44843	-0.025794	1	5	3	9.60368	1.85101	8.14786	1.40561e+08	60.37	1	1	2	153.33	208.44	245.61	202.46
002241	0	159.3	-3.60531	0.7537	1		3	10.6926	1.32997	9.24258	1.74817e+09	58.74	1	1	2	122.01	189.07	228.32	179.8
600222	0	142.08	-3.71562	0.454977	0	100	3	9.56459	2.23875	8.04023	1.09706e+08	50.06	0	2	2	105.06	155.23	240.42	166.903
002049	0	144.98	-3.62553	-0.34009	0	100	3	9.85951	1.11054	8.44465	2.7839e+08	66.5	0	1	2	105.66	162.85	242.35	170.287
300018	0	164.76	-3.48767	-4.58675	1	51	3	9.12977	0.797839	7.50034	3.16478e+07	42.45	0	2	2	123.74	197.04	241.51	187.43
300096	0	183.1	-3.52694	-1.60202	1	25	3	9.51662	1.17125	7.60475	4.02484e+07	46.68	0	1	3	157.43	194.12	247.85	199.8
600604	0	222.14	-4.00388	3.47578	0	100	3	9.69381	1.09123	8.37163	2.35306e+08	43.76	0	1	3	187.31	280.93	230.3	232.847
601918	0	150.83	-3.68357	2.63089	0	25	3	10.455	13.2867	8.88179	7.61703e+08	71.689	0	2	2	106.51	190.86	224.45	173.94
300376	0	184.78	-3.58243	#N/A	1	100	3	#N/A	1.16516	8.28849	1.94308e+08	99.48	1	1	2	153.33	208.44	245.61	202.46
002466	0	153.04	-3.34171	4.02935	1	20	3	9.4738	#N/A	#NUM!	-1.11766e+08	75.57	0	3	2	114.03	176.71	238.82	176.52
600988	0	146.59	-3.68697	-1.16775	1	100	3	9.46764	1.12265	8.51064	3.24069e+08	71.07	0	2	2	116.37	138.84	260.45	171.887
600666	0	141.4	-3.95682	2.65714	1	100	3	9.55235	2.7862	7.95868	9.09246e+07	42.37	0	2	2	104.49	152.58	242.97	166.68
000046	0	215.62	-3.93811	2.27183	1	71.36	3	10.712	1.07427	9.22309	1.67143e+09	86.56	0	1	3	193.86	247.5	229.57	223.643
600526	0	205.77	-3.67035	1.27232	0	100	3	9.7341	1.91545	7.92108	8.33829e+07	55.38	0	1	2	167.96	265.48	222.12	218.52
300219	0	184.78	-3.40676	-1.82227	0	51	3	9.19822	1.45956	7.86688	7.36012e+07	64.28	0	1	2	153.33	208.44	245.61	202.46
002004	0	159.86	-3.632	0.600988	1	100	3	10.0264	1.62387	8.69652	4.97187e+08	45.86	1	3	2	125.27	178.2	240.74	181.403
002004	0	159.86	-3.632	0.600988	1	71.5	3	10.0264	1.62387	8.69652	4.97187e+08	45.86	1	3	2	125.27	178.2	240.74	181.403
002524	0	143.4	-3.59726	-0.427253	1	51	3	9.56641	6.63951	7.57647	3.77108e+07	52.93	0	3	3	101.44	146.39	276.48	174.77
002524	0	143.4	-3.59726	-0.427253	1	100	3	9.56641	6.63951	7.57647	3.77108e+07	52.93	0	3	3	101.44	146.39	276.48	174.77
600715	0	160.07	-3.53763	7.48097	0	20	3	9.14263	#N/A	#NUM!	-2.65796e+07	29.61	0	1	3	126.67	181.54	231.33	179.847
600715	0	160.07	-3.53763	7.48097	0	100	3	9.14263	#N/A	#NUM!	-2.65796e+07	29.61	0	1	3	126.67	181.54	231.33	179.847
002059	0	137.9	-3.6418	-0.411286	0	80	3	9.48896	2.04319	7.98837	9.73569e+07	77.68	0	3	3	95.59	153.55	249.15	166.097
600252	0	141.46	-3.95713	-3.28526	0	5.9	3	10.237	1.13155	8.97343	9.4065e+08	36.66	1	1	2	106.97	153.84	232.82	164.543
600252	0	141.46	-3.95713	-3.28526	0	6.537	3	10.237	1.13155	8.97343	9.4065e+08	36.66	1	1	2	106.97	153.84	232.82	164.543
002151	0	215.62	-3.62239	1.04027	1	100	3	9.68282	1.88367	7.97822	9.51078e+07	57.77	0	1	2	193.86	247.5	229.57	223.643
002654	0	184.78	-3.44247	-1.91241	0	100	3	9.1019	1.50348	7.7123	5.15583e+07	66.45	0	1	3	153.33	208.44	245.61	202.46
000009	0	184.78	-4.03924	1.96344	1	32.15	3	10.3084	1.72088	8.85581	7.17481e+08	27.64	1	1	3	153.33	208.44	245.61	202.46
300137	0	144.98	-3.73306	-2.25515	1	80	3	9.49923	1.04499	7.8175	6.56904e+07	43.46	1	1	2	105.66	162.85	242.35	170.287
300379	0	215.62	-3.44152	#N/A	1	100	3	#N/A	1.30115	7.71473	5.18479e+07	85.3	0	1	3	193.86	247.5	229.57	223.643
300168	0	222.14	-3.84073	-1.20784	0	100	3	9.76979	1.31473	8.17531	1.4973e+08	56.25	1	1	3	187.31	280.93	230.3	232.847
000027	0	184.78	-3.81137	-0.61736	0	100	3	10.5029	1.85888	9.42915	2.68625e+09	74.29	0	1	2	153.33	208.44	245.61	202.46
002260	0	184.78	-3.19655	-1.47206	1	30	3	9.22916	1.93588	7.34024	2.18895e+07	62.8	0	1	2	153.33	208.44	245.61	202.46
300381	0	184.78	-3.73831	#N/A	1	75	3	#N/A	1.13645	7.86505	7.32902e+07	100	1	1	2	153.33	208.44	245.61	202.46
002102	0	183.1	-3.55816	2.3973	1	100	3	9.48696	3.47891	8.00313	1.00724e+08	49.91	0	1	2	157.43	194.12	247.85	199.8
002503	0	184.78	-3.4172	-2.15137	1	95	3	9.599	1.05803	8.54189	3.48246e+08	79.12	1	1	2	153.33	208.44	245.61	202.46
000802	0	215.62	-3.6923	-0.378905	1	100	3	9.3492	1.71212	7.6094	4.06814e+07	42.74	0	1	3	193.86	247.5	229.57	223.643
002241	0	159.3	-3.60531	0.7537	1	35.31	3	10.6926	1.32997	9.24258	1.74817e+09	58.74	1	1	2	122.01	189.07	228.32	179.8
000027	0	184.78	-3.81137	-0.61736	0	51	3	10.5029	1.85888	9.42915	2.68625e+09	74.29	0	1	2	153.33	208.44	245.61	202.46
002349	0	180.98	-3.28876	1.59642	0	13.04	3	9.44962	1.69679	7.67651	4.74794e+07	68.32	0	1	2	144.68	223.09	224.3	197.357
300173	0	184.78	-3.64286	0.574153	0	100	3	9.01704	#N/A	#NUM!	-1.99426e+07	67.53	0	1	2	153.33	208.44	245.61	202.46
601636	0	147.71	-3.47124	-0.982881	1	100	3	9.9251	2.35059	8.83343	6.81451e+08	74.3	0	2	2	103.46	175	244.25	174.237
300199	0	184.78	-3.47267	-0.342246	1	100	3	9.66922	1.05035	8.14692	1.40256e+08	63.78	0	1	2	153.33	208.44	245.61	202.46
300356	0	180.98	-3.54868	-1.97496	1	84.82	3	9.18592	0.991239	7.65196	4.48705e+07	61.22	0	1	2	144.68	223.09	224.3	197.357
300221	0	184.78	-3.68576	1.36801	1	33.8	3	9.12435	2.34126	7.41323	2.5896e+07	58.64	0	1	2	153.33	208.44	245.61	202.46
002581	0	159.3	-3.5197	-8.88675	1	100	3	9.1889	0.987207	7.97582	9.45852e+07	66.47	0	1	2	122.01	189.07	228.32	179.8
002259	0	153.04	-3.45669	1.58819	1	77	3	9.76361	16.9708	7.96512	9.22821e+07	43.65	0	3	2	114.03	176.71	238.82	176.52
002554	0	147.71	-3.71185	0.666708	0	100	3	9.55268	1.1685	8.16033	1.44654e+08	61.37	1	2	2	103.46	175	244.25	174.237
300113	0	205.77	-3.38994	-4.8324	1	80	3	9.66103	0.971574	7.9756	9.45358e+07	70.17	1	1	3	167.96	265.48	222.12	218.52
300317	0	184.78	-3.8555	-0.346757	1	100	3	9.19031	2.23941	7.50472	3.19686e+07	74.2	0	1	2	153.33	208.44	245.61	202.46
300358	0	147.71	-3.48945	#N/A	1	100	3	#N/A	1.14998	8.19278	1.55877e+08	97.25	1	2	2	103.46	175	244.25	174.237
300062	0	183.1	-3.48373	-0.347141	1	10	3	9.15513	1.27345	7.70476	5.06708e+07	73.46	0	1	2	157.43	194.12	247.85	199.8
000925	0	205.77	-3.70545	1.92911	1	100	3	9.74391	#N/A	#NUM!	-9.9784e+07	54.67	0	1	2	167.96	265.48	222.12	218.52
002512	0	183.1	-3.92231	0.839133	1	49	3	9.51331	1.20336	8.06753	1.16824e+08	71.59	1	1	2	157.43	194.12	247.85	199.8
002516	0	180.98	-3.6617	-2.4219	1	100	3	9.5238	1.4295	8.28608	1.93233e+08	61.46	1	1	2	144.68	223.09	224.3	197.357
002271	0	215.62	-3.75096	0.046095	1	100	3	9.90793	1.26225	8.7058	5.07921e+08	60.04	0	1	2	193.86	247.5	229.57	223.643
601877	0	205.77	-3.77464	-3.95247	1	100	3	10.4835	1.12304	9.31515	2.06607e+09	80.45	1	1	2	167.96	265.48	222.12	218.52
002100	0	143.4	-3.6622	0.347743	0	100	3	9.79543	1.66548	8.32345	2.10598e+08	69.35	0	3	2	101.44	146.39	276.48	174.77
002719	0	143.4	-3.35259	#N/A	1	100	3	#N/A	1.33505	7.82364	6.66257e+07	98.55	0	3	2	101.44	146.39	276.48	174.77
000893	0	184.78	-3.7568	3.60596	0	100	3	9.95633	1.11444	8.10159	1.26354e+08	69.63	0	1	2	153.33	208.44	245.61	202.46
000833	0	141.46	-3.85318	1.75724	0	100	3	9.34963	#N/A	#NUM!	-1.07831e+08	29.95	0	1	3	106.97	153.84	232.82	164.543
601100	0	180.98	-3.47375	-1.74112	1	51	3	9.68934	1.32748	8.37863	2.3913e+08	83.43	0	1	2	144.68	223.09	224.3	197.357
300069	0	205.77	-3.22131	-0.927294	1	9.285	3	9.02491	1.59446	7.4347	2.72084e+07	69.2	0	1	2	167.96	265.48	222.12	218.52
300043	0	184.78	-3.62958	0.522406	1	20	3	9.48625	1.36924	8.24527	1.75904e+08	72.06	1	1	3	153.33	208.44	245.61	202.46
000917	0	147.71	-3.65932	-1.46657	0	45	3	10.3712	2.55925	9.0123	1.02874e+09	38.72	0	2	3	103.46	175	244.25	174.237
002390	0	121.22	-3.8091	1.37286	1	100	3	9.5941	1.6571	7.7725	5.92238e+07	60.67	1	3	2	89.59	125.46	217.93	144.327
600582	0	215.62	-3.60766	1.20153	0	100	3	10.2449	1.25848	9.13866	1.37614e+09	68.07	0	1	2	193.86	247.5	229.57	223.643
002503	0	184.78	-3.4172	-2.15137	1	19.79	3	9.599	1.05803	8.54189	3.48246e+08	79.12	1	1	2	153.33	208.44	245.61	202.46
601799	0	180.98	-3.66161	-4.7302	1	70	3	9.52743	1.19693	8.38888	2.44838e+08	74.7	1	1	2	144.68	223.09	224.3	197.357
002296	0	142.08	-3.58889	-6.55453	1	5	3	9.4628	1.29641	7.91572	8.23615e+07	49.82	0	2	2	105.06	155.23	240.42	166.903
300352	0	215.62	-3.6641	-1.95738	1	14.29	3	9.31354	0.958681	7.78153	6.04681e+07	69.73	1	1	3	193.86	247.5	229.57	223.643
300113	0	205.77	-3.38994	-4.8324	1	4.5	3	9.66103	0.971574	7.9756	9.45358e+07	70.17	1	1	3	167.96	265.48	222.12	218.52
002624	0	205.77	-3.55651	1.19172	1	100	3	9.05087	2.29393	7.34381	2.20705e+07	72.09	1	1	3	167.96	265.48	222.12	218.52
002664	0	205.77	-4.01718	-0.388436	1	75	3	9.49064	1.25077	8.22132	1.66463e+08	72.04	0	1	2	167.96	265.48	222.12	218.52
601939	0	215.62	-0.781267	#N/A	0	72	3	13.1864	1.05509	11.4469	279806000000	97.48	0	1	3	193.86	247.5	229.57	223.643
601857	0	215.62	-2.11963	-0.967426	0	40	3	12.3922	2.01911	11.3008	199913000000	98.166	0	1	2	193.86	247.5	229.57	223.643
002610	0	180.98	-3.4364	2.41627	1	100	3	9.71858	0	7.95893	9.09771e+07	54.91	1	1	2	144.68	223.09	224.3	197.357
300311	0	184.78	-3.45725	-2.41009	1	100	3	9.02073	1.32177	7.34645	2.22049e+07	71	1	1	3	153.33	208.44	245.61	202.46
000997	0	183.1	-3.71253	-0.677621	1	35	3	10.0153	1.03953	8.45418	2.84562e+08	45.29	0	1	3	157.43	194.12	247.85	199.8
002610	0	180.98	-3.4364	2.41627	1	95	3	9.71858	0	7.95893	9.09771e+07	54.91	1	1	2	144.68	223.09	224.3	197.357
300266	0	205.77	-3.82752	0.21719	1	100	3	9.03192	1.68496	7.34559	2.21609e+07	75.22	0	1	3	167.96	265.48	222.12	218.52
300244	0	205.77	-3.48745	-0.254442	1	49	3	9.60831	1.2352	8.03879	1.09342e+08	73.54	1	1	3	167.96	265.48	222.12	218.52
300201	0	180.98	-3.36017	1.78084	1	100	3	9.2634	6.66218	7.01979	1.04661e+07	59.96	1	1	2	144.68	223.09	224.3	197.357
002375	0	205.77	-3.36472	1.71111	1	65	3	10.3505	1.08018	9.04073	1.09832e+09	68.68	0	1	2	167.96	265.48	222.12	218.52
002542	0	215.62	-3.52133	-1.76615	0	51	3	9.19593	1.18725	7.87375	7.47742e+07	71.1	0	1	2	193.86	247.5	229.57	223.643
002612	0	215.62	-3.41507	-3.03402	1	15.3	3	9.54256	0.968073	8.41869	2.62236e+08	75.21	0	1	2	193.86	247.5	229.57	223.643
000859	0	150.83	-3.68473	1.63391	0	51.02	3	9.31137	#N/A	#NUM!	-2.77295e+07	35.87	1	2	2	106.51	190.86	224.45	173.94
300242	0	184.78	-3.2554	0.707513	1	100	3	8.778	#N/A	#NUM!	-3.0251e+07	72.98	1	1	3	153.33	208.44	245.61	202.46
600135	0	144.98	-3.65108	-1.40797	0	36	3	9.4528	2.37917	7.54724	3.52566e+07	39.206	0	1	2	105.66	162.85	242.35	170.287
300160	0	180.98	-3.56775	-0.625728	1	30	3	9.22297	1.99036	7.58422	3.83901e+07	68.23	1	1	2	144.68	223.09	224.3	197.357
002197	0	184.78	-3.3805	1.3084	1	100	3	9.44129	1.72465	7.93369	8.58402e+07	59.81	1	1	2	153.33	208.44	245.61	202.46
600703	0	164.76	-3.92083	0.676427	1	49	3	10.6048	1.63885	9.15795	1.43862e+09	61.9	0	2	2	123.74	197.04	241.51	187.43
002596	0	158.26	-3.5381	1.27835	1	80	3	9.34259	2.37325	7.86484	7.32551e+07	54.66	0	1	2	121.75	173.37	251.39	182.17
002448	0	142.08	-4.04932	-2.16799	1	70	3	9.48796	1.32717	8.2935	1.9656e+08	38.45	0	2	2	105.06	155.23	240.42	166.903
300340	0	184.78	-3.56684	-1.44135	1	23.89	3	9.16076	1.14025	#NUM!	-2.60851e+06	43.6	1	1	2	153.33	208.44	245.61	202.46
000831	0	144.22	-3.74233	5.3435	0	75	3	10.1911	1.04438	8.46994	2.9508e+08	57.69	0	2	2	115.4	139.08	248.75	167.743
300267	0	147.71	-3.48612	-1.96	1	36.65	3	9.58282	1.12825	8.33144	2.14505e+08	76.19	1	2	2	103.46	175	244.25	174.237
002600	0	184.78	-4.64499	0.486344	1	45	3	9.44224	5.47899	7.62393	4.20659e+07	62.36	1	1	2	153.33	208.44	245.61	202.46
600393	0	184.78	-4.34908	2.34273	1	100	3	9.59176	3.29258	7.94023	8.7143e+07	53.37	0	1	3	153.33	208.44	245.61	202.46
000791	0	128.39	-3.76183	1.78959	0	100	3	10.1278	3.5141	8.9296	8.50363e+08	85.5	0	3	2	96.77	114.2	258.6	156.523
002074	0	150.83	-3.67047	0.116578	1	99.26	3	9.30489	1.72021	7.84813	7.04897e+07	31.04	0	2	2	106.51	190.86	224.45	173.94
002375	0	205.77	-3.36472	1.71111	1	26	3	10.3505	1.08018	9.04073	1.09832e+09	68.68	0	1	2	167.96	265.48	222.12	218.52
002512	0	183.1	-3.92231	0.839133	1	20	3	9.51331	1.20336	8.06753	1.16824e+08	71.59	1	1	2	157.43	194.12	247.85	199.8
002279	0	215.62	-3.47722	#N/A	1	100	3	#N/A	1.21103	7.77902	6.01195e+07	66.9	0	1	3	193.86	247.5	229.57	223.643
002388	0	184.78	-3.35571	-0.25711	1	10.3	3	9.23132	1.48414	7.21965	1.65827e+07	70.78	1	1	2	153.33	208.44	245.61	202.46
300182	0	215.62	-3.39405	-3.40315	1	20	3	9.58168	1.14212	8.33105	2.14312e+08	73.33	0	1	3	193.86	247.5	229.57	223.643
002076	0	184.78	-3.30465	-1.82871	1	100	3	9.08924	2.3287	7.3841	2.42161e+07	51.45	1	1	2	153.33	208.44	245.61	202.46
300376	0	184.78	-3.58243	#N/A	1	20	3	#N/A	1.16516	8.28849	1.94308e+08	99.48	1	1	2	153.33	208.44	245.61	202.46
600965	0	144.98	-3.65969	-0.823927	1	100	3	9.38344	1.58216	8.10094	1.26164e+08	54.81	0	1	2	105.66	162.85	242.35	170.287
002568	0	222.14	-3.61045	-6.58296	1	100	3	9.18916	0.896735	7.55875	3.62036e+07	64.49	1	1	2	187.31	280.93	230.3	232.847
300317	0	184.78	-3.8555	-0.346757	1	100	3	9.19031	2.23941	7.50472	3.19686e+07	74.2	0	1	2	153.33	208.44	245.61	202.46
300128	0	180.98	-3.47425	0.402728	0	75	3	9.7573	1.40308	8.14654	1.40134e+08	76.89	1	1	2	144.68	223.09	224.3	197.357
600260	0	164.76	-3.95789	1.62855	1	100	3	9.87807	2.3577	8.32806	2.12841e+08	28.43	0	2	2	123.74	197.04	241.51	187.43
600871	0	215.62	-3.93679	3.17413	0	100	3	10.0558	#N/A	#NUM!	-1210431000	92.458	0	1	2	193.86	247.5	229.57	223.643
601028	0	159.3	-3.70655	0.013877	1	29.9	3	9.57529	1.47262	8.30883	2.03624e+08	77.99	0	1	2	122.01	189.07	228.32	179.8
002681	0	184.78	-3.86443	-4.4351	1	100	3	9.44597	1.1559	8.18618	1.53526e+08	73.36	0	1	2	153.33	208.44	245.61	202.46
002383	0	215.62	-3.34725	0.486467	0	100	3	9.45042	2.52688	7.43652	2.73224e+07	63.97	1	1	2	193.86	247.5	229.57	223.643
000901	0	141.4	-3.65823	2.12824	0	55	3	9.65414	1.73091	7.84039	6.92447e+07	49.82	0	2	2	104.49	152.58	242.97	166.68
603005	0	180.98	-3.36754	#N/A	1		3	#N/A	1.25494	8.2618	1.82728e+08	100	1	1	2	144.68	223.09	224.3	197.357
002551	0	184.78	-3.71839	0.378051	1	66.21	3	9.71645	0.973849	7.90174	7.9751e+07	68.86	1	1	2	153.33	208.44	245.61	202.46
002182	0	180.98	-3.93983	1.95331	1	15	3	9.5441	11.9682	7.95819	9.08219e+07	36.71	1	1	2	144.68	223.09	224.3	197.357
002076	0	184.78	-3.30465	-1.82871	1	57.42	3	9.08924	2.3287	7.3841	2.42161e+07	51.45	1	1	2	153.33	208.44	245.61	202.46
300368	0	144.98	-3.19723	#N/A	0	100	3	#N/A	1.06832	7.79028	6.16995e+07	98.38	1	1	2	105.66	162.85	242.35	170.287
002488	0	205.77	-3.37546	0.965877	1	20	3	9.46577	3.30351	8.00761	1.01768e+08	59.81	1	1	2	167.96	265.48	222.12	218.52
002411	0	148.37	-3.31455	0.694843	1	39	3	9.45442	2.55338	7.64809	4.44721e+07	39.32	0	3	2	123.6	145.94	234.55	168.03
000852	0	164.76	-3.72961	2.47001	0	100	3	9.61976	2.0722	8.15509	1.42918e+08	71.75	0	2	2	123.74	197.04	241.51	187.43
002610	0	180.98	-3.4364	2.41627	1	100	3	9.71858	0	7.95893	9.09771e+07	54.91	1	1	2	144.68	223.09	224.3	197.357
002313	0	184.78	-3.55443	2.99601	0	2.8462	3	9.7819	1.71342	8.05965	1.14723e+08	38.2	1	1	2	153.33	208.44	245.61	202.46
600028	0	215.62	-2.34392	-0.239303	0	65	3	12.1153	1.90263	11.0139	103256000000	96.14	0	1	2	193.86	247.5	229.57	223.643
600028	0	215.62	-2.34392	-0.239303	0	51	3	12.1153	1.90263	11.0139	103256000000	96.14	0	1	2	193.86	247.5	229.57	223.643
002505	0	147.71	-3.71608	0.888313	1	100	3	9.54567	16.1597	7.5016	3.17394e+07	52.31	0	2	3	103.46	175	244.25	174.237
300181	0	205.77	-3.55047	-4.91409	1	65	3	9.45942	1.23468	7.95852	9.08909e+07	56.7	0	1	2	167.96	265.48	222.12	218.52
002610	0	180.98	-3.4364	2.41627	1	80	3	9.71858	0	7.95893	9.09771e+07	54.91	1	1	2	144.68	223.09	224.3	197.357
600862	0	180.98	-4.11728	2.82562	0	100	3	9.82278	2.86674	7.98148	9.5825e+07	39.666	0	1	2	144.68	223.09	224.3	197.357
300271	0	215.62	-3.55164	-0.910277	1	90.185	3	9.52076	1.03324	8.03319	1.07942e+08	47.64	1	1	3	193.86	247.5	229.57	223.643
002433	0	184.78	-3.37544	1.00745	1	100	3	9.5901	1.30481	8.22193	1.66698e+08	64.86	0	1	2	153.33	208.44	245.61	202.46
300210	0	160.07	-3.42521	0.737846	1	35	3	9.24624	1.11873	8.10419	1.27112e+08	81.2	0	1	2	126.67	181.54	231.33	179.847
300187	0	147.71	-3.44055	1.1597	1	80	3	9.43866	1.19004	7.74742	5.59011e+07	73.34	1	2	3	103.46	175	244.25	174.237
002721	0	215.62	-3.35832	#N/A	0	100	3	#N/A	1.55876	8.3232	2.10476e+08	88.92	1	1	2	193.86	247.5	229.57	223.643
000008	0	215.62	-3.92298	-0.666207	0	100	3	9.22503	2.45577	7.48165	3.03145e+07	68.47	0	1	2	193.86	247.5	229.57	223.643
002514	0	180.98	-3.45253	-1.60412	1	51	3	9.34307	1.54509	7.33393	2.15741e+07	76	0	1	2	144.68	223.09	224.3	197.357
002439	0	215.62	-3.30995	-2.07028	1	51	3	9.69863	1.36241	8.09628	1.24817e+08	61.9	1	1	3	193.86	247.5	229.57	223.643
000507	0	184.78	-4.11427	1.03215	0	100	3	9.74849	2.40057	8.23671	1.72469e+08	30.84	0	1	3	153.33	208.44	245.61	202.46
000547	0	183.1	-3.94148	-0.049697	0	100	3	9.60927	1.22012	8.26888	1.85727e+08	36.72	1	1	2	157.43	194.12	247.85	199.8
300370	0	215.62	-3.55034	#N/A	1	100	3	#N/A	1.24906	7.86353	7.30355e+07	70.37	1	1	2	193.86	247.5	229.57	223.643
002497	0	153.04	-3.62073	-3.04075	1	100	3	9.62763	1.14671	8.45885	2.87638e+08	42.93	0	3	2	114.03	176.71	238.82	176.52
002138	0	184.78	-3.44377	0.232877	1	9.09	3	9.79577	1.67267	8.23741	1.72747e+08	53.6	0	1	2	153.33	208.44	245.61	202.46
002317	0	184.78	-3.5968	-2.62554	1		3	9.72029	1.0551	8.3002	1.99616e+08	55.46	0	1	2	153.33	208.44	245.61	202.46
600313	0	215.62	-3.66686	-0.506469	0	37	3	9.49971	1.03361	7.85013	7.08156e+07	48.26	0	1	1	193.86	247.5	229.57	223.643
601515	0	184.78	-4.34757	-4.88659	1	12.375	3	9.70209	1.08289	8.92257	8.36696e+08	90.74	0	1	2	153.33	208.44	245.61	202.46
600803	0	144.98	-3.98776	0.731837	1	30	3	10.0051	1.49167	9.05584	1.13721e+09	83.25	0	1	2	105.66	162.85	242.35	170.287
300322	0	184.78	-3.37339	0.29198	1	13.95	3	9.34154	1.3735	7.64003	4.36551e+07	60.74	0	1	2	153.33	208.44	245.61	202.46
000582	0	141.46	-4.1478	-1.54973	0	100	3	9.97802	1.78497	8.95182	8.95e+08	91.31	0	1	3	106.97	153.84	232.82	164.543
300009	0	150.83	-3.51446	-4.31091	1	100	3	9.44441	1.1062	8.00454	1.01052e+08	47.1	1	2	2	106.51	190.86	224.45	173.94
603126	0	175.26	#N/A	#N/A	0	28.66	3	#N/A	1.66972	8.09686	1.24986e+08	#N/A	0	1	3	146.54	197.52	229.67	191.243
000560	0	137.9	-3.99761	2.57383	1	100	3	9.68989	2.1918	8.35217	2.24996e+08	50.25	0	3	3	95.59	153.55	249.15	166.097
300290	0	160.07	-3.26377	2.19359	1		3	9.08758	1.08829	7.79699	6.26598e+07	65.55	1	1	3	126.67	181.54	231.33	179.847
300367	0	215.62	-3.536	#N/A	0	51	3	#N/A	1.22402	8.11456	1.30184e+08	85.7	1	1	2	193.86	247.5	229.57	223.643
300287	0	215.62	-3.47176	3.63401	1	100	3	9.40883	1.06919	7.88708	7.7104e+07	65.51	0	1	3	193.86	247.5	229.57	223.643
002252	0	222.14	-4.09525	2.54484	1	89.77	3	10.3753	1.18895	8.26376	1.83552e+08	84.65	0	1	2	187.31	280.93	230.3	232.847
600114	0	205.77	-3.86322	0.064187	1	60	3	9.45996	2.67779	8.15528	1.42982e+08	51.62	0	1	2	167.96	265.48	222.12	218.52
300007	0	142.08	-3.22926	-1.77457	1	51	3	9.19655	1.26157	7.73549	5.43859e+07	51.7	0	2	2	105.06	155.23	240.42	166.903
600843	0	222.14	-3.91954	0.77826	1	29	3	9.6098	1.42023	8.25469	1.79759e+08	28.17	1	1	2	187.31	280.93	230.3	232.847
000815	0	136.74	-3.73333	4.74869	0	97.56	3	9.55627	#N/A	#NUM!	-1.7007e+08	31.49	0	3	2	115.08	129.02	222.32	155.473
002523	0	147.71	-3.64867	0.933198	0	100	3	9.29315	1.27259	7.46722	2.93235e+07	47.94	0	2	2	103.46	175	244.25	174.237
002707	0	215.62	-3.81674	#N/A	1	70	3	#N/A	0.9838	8.04047	1.09766e+08	88.1	1	1	3	193.86	247.5	229.57	223.643
300269	0	184.78	-3.42659	0.851451	1	100	3	9.28268	1.76889	7.25664	1.80566e+07	66.55	1	1	3	153.33	208.44	245.61	202.46
002666	0	184.78	-3.94726	-1.56546	1		3	9.37439	1.05104	8.30235	2.00611e+08	70.58	0	1	2	153.33	208.44	245.61	202.46
000564	0	148.37	-3.99545	-0.9153	1	67.59	3	9.84702	4.81948	8.38465	2.42467e+08	56.08	0	3	3	123.6	145.94	234.55	168.03
300332	0	215.62	-3.34044	0.221855	1	100	3	9.59516	1.58019	8.11483	1.30265e+08	44.08	0	1	2	193.86	247.5	229.57	223.643
002690	0	150.83	-3.62165	-4.93509	1	65	3	9.7085	0.964311	8.35717	2.27596e+08	80.33	0	2	2	106.51	190.86	224.45	173.94
300095	0	146.13	-3.52753	0.269107	1	54.53	3	9.16558	1.55058	7.90871	8.10415e+07	63.57	0	2	2	99.81	183.73	230.78	171.44
002619	0	205.77	-3.52031	-3.02958	1	40	3	9.14396	1.83842	7.73827	5.4736e+07	64.11	0	1	3	167.96	265.48	222.12	218.52
000090	0	184.78	-3.94146	0.16146	0	100	3	10.0058	1.19585	8.68783	4.8734e+08	39.63	0	1	2	153.33	208.44	245.61	202.46
600973	0	180.98	-3.67521	4.07883	0	100	3	9.88935	3.24438	8.48731	3.07123e+08	48.75	1	1	2	144.68	223.09	224.3	197.357
600299	0	215.62	-3.64143	3.32167	0	85	3	10.334	#N/A	#NUM!	-7.4289e+08	58.6	0	1	2	193.86	247.5	229.57	223.643
600419	0	143.4	-3.46091	1.60563	0	100	3	9.19262	1.44325	7.5933	3.92011e+07	52.74	0	3	2	101.44	146.39	276.48	174.77
002709	0	184.78	-3.52427	#N/A	1	100	3	#N/A	1.35701	8.01762	1.0414e+08	93.5	0	1	2	153.33	208.44	245.61	202.46
300284	0	180.98	-3.58616	-1.29581	1	85	3	9.6903	1.03001	8.31405	2.06085e+08	50.1233	0	1	3	144.68	223.09	224.3	197.357
601669	0	215.62	-2.70277	1.80013	0	100	3	11.3575	2.27241	9.99562	9.89972e+09	73.6	0	1	2	193.86	247.5	229.57	223.643
000158	0	144.98	-3.7576	2.35416	0	100	3	9.79982	12.5377	8.12742	1.34098e+08	51.94	0	1	3	105.66	162.85	242.35	170.287
000966	0	164.76	-3.85373	1.63665	0	15	3	10.1012	3.46524	8.95975	9.11476e+08	52.8	0	2	2	123.74	197.04	241.51	187.43
000966	0	164.76	-3.85373	1.63665	0	30	3	10.1012	3.46524	8.95975	9.11476e+08	52.8	0	2	2	123.74	197.04	241.51	187.43
600381	0	118.01	-3.68927	#N/A	1	99.8034	3	#N/A	12.8621	7.86472	7.32352e+07	29.334	0	3	2	88.18	113.42	224.82	142.14
300369	0	215.62	-3.51108	#N/A	1	100	3	#N/A	1.12725	8.06422	1.15936e+08	91.93	1	1	3	193.86	247.5	229.57	223.643
002349	0	180.98	-3.28876	1.59642	0	49	3	9.44962	1.69679	7.67651	4.74794e+07	68.32	0	1	2	144.68	223.09	224.3	197.357
600368	0	141.46	-3.9573	2.9257	0	20.94	3	10.1589	3.87403	8.79858	6.28904e+08	57.51	0	1	3	106.97	153.84	232.82	164.543
002047	0	184.78	-3.62059	4.5731	0	51	3	9.68255	1.20064	8.53255	3.40836e+08	75.92	1	1	2	153.33	208.44	245.61	202.46
000426	0	146.59	-3.916	0.205005	1	100	3	9.74826	4.46292	8.153	1.42232e+08	61.17	0	2	2	116.37	138.84	260.45	171.887
300232	0	184.78	-3.40168	0.899788	1	100	3	9.19914	1.60473	7.71425	5.179e+07	65.88	1	1	2	153.33	208.44	245.61	202.46
002363	0	159.3	-3.88676	0.413611	1	27.088	3	9.51132	3.01643	8.03067	1.07318e+08	75.1	1	1	2	122.01	189.07	228.32	179.8
002064	0	205.77	-3.70032	0.434043	1	100	3	9.85455	1.59414	8.52294	3.33384e+08	52.29	0	1	2	167.96	265.48	222.12	218.52
002223	0	180.98	-3.34902	-0.30523	1	45	3	10.0302	1.10861	8.47235	2.9672e+08	71.54	1	1	2	144.68	223.09	224.3	197.357
688388	0	184.78	#N/A	#N/A	1	42	3	#N/A	#N/A	#N/A	#N/A	#N/A	0	1	2	153.33	208.44	245.61	202.46
300125	0	160.07	-3.40902	-2.02476	1	100	3	9.2723	1.19678	6.97705	9.48534e+06	57.29	0	1	3	126.67	181.54	231.33	179.847
300133	0	205.77	-3.44176	2.90515	1	15	3	10.1551	1.01087	8.53774	3.44941e+08	70.28	0	1	3	167.96	265.48	222.12	218.52
002534	0	205.77	-3.63458	0.945713	1	100	3	9.8743	1.55259	8.34529	2.21455e+08	86.58	0	1	2	167.96	265.48	222.12	218.52
600606	0	222.14	-3.99691	#N/A	1	86.96	3	#N/A	2.20107	8.24442	1.75559e+08	40.77	0	1	3	187.31	280.93	230.3	232.847
300280	0	180.98	-3.43169	-0.250367	1	80	3	8.95178	9.87764	#NUM!	-1.72174e+06	79.57	0	1	3	144.68	223.09	224.3	197.357
002179	0	142.08	-3.59795	-2.27626	0	51	3	9.97739	1.38544	8.53647	3.43927e+08	69.1	1	2	2	105.06	155.23	240.42	166.903
300383	0	215.62	-3.45848	#N/A	1	100	3	#N/A	1.29951	7.90638	8.06084e+07	96.43	1	1	3	193.86	247.5	229.57	223.643
600127	0	147.71	-3.68335	-0.066082	0	35	3	9.50322	6.05587	7.65296	4.49734e+07	30.77	0	2	2	103.46	175	244.25	174.237
600011	0	215.62	-3.26402	-0.019099	0	97	3	11.4118	2.07793	10.4009	25171941223	87.15	0	1	2	193.86	247.5	229.57	223.643
002002	0	180.98	-3.63432	2.07419	1	80	3	9.89631	1.67858	8.66836	4.65975e+08	79.26	1	1	2	144.68	223.09	224.3	197.357
000027	0	184.78	-3.81137	-0.61736	0	100	3	10.5029	1.85888	9.42915	2.68625e+09	74.29	0	1	2	153.33	208.44	245.61	202.46
300349	0	205.77	-3.40381	-1.57835	1	45	3	9.28917	0.989638	8.10706	1.27956e+08	79.78	1	1	3	167.96	265.48	222.12	218.52
002256	0	184.78	-3.68869	-1.51931	1	100	3	9.4292	1.27231	7.79093	6.17924e+07	52.91	0	1	2	153.33	208.44	245.61	202.46
300219	0	184.78	-3.40676	-1.82227	0	100	3	9.19822	1.45956	7.86688	7.36012e+07	64.28	0	1	2	153.33	208.44	245.61	202.46
002196	0	205.77	-3.50417	#N/A	1	80	3	#N/A	6.63311	7.2643	1.8378e+07	69.39	0	1	2	167.96	265.48	222.12	218.52
002600	0	184.78	-4.64499	0.486344	1	51	3	9.44224	5.47899	7.62393	4.20659e+07	62.36	1	1	2	153.33	208.44	245.61	202.46
002600	0	184.78	-4.64499	0.486344	1	51	3	9.44224	5.47899	7.62393	4.20659e+07	62.36	1	1	2	153.33	208.44	245.61	202.46
002600	0	184.78	-4.64499	0.486344	1	51	3	9.44224	5.47899	7.62393	4.20659e+07	62.36	1	1	2	153.33	208.44	245.61	202.46
002600	0	184.78	-4.64499	0.486344	1	51	3	9.44224	5.47899	7.62393	4.20659e+07	62.36	1	1	2	153.33	208.44	245.61	202.46
002444	0	205.77	-3.3572	-2.58199	1	26.94	3	9.92642	1.14814	8.76193	5.77999e+08	71.26	1	1	2	167.96	265.48	222.12	218.52
300369	0	215.62	-3.51108	#N/A	1	10	3	#N/A	1.12725	8.06422	1.15936e+08	91.93	1	1	3	193.86	247.5	229.57	223.643
300369	0	215.62	-3.51108	#N/A	1	25	3	#N/A	1.12725	8.06422	1.15936e+08	91.93	1	1	3	193.86	247.5	229.57	223.643
002277	0	147.71	-3.51595	-1.13641	1	100	3	9.99766	1.19729	8.72441	5.30159e+08	44.35	0	2	3	103.46	175	244.25	174.237
300049	0	146.59	-3.53738	0.196506	1	19.34	3	9.48863	2.00386	7.17997	1.51346e+07	52.93	0	2	2	116.37	138.84	260.45	171.887
300368	0	144.98	-3.19723	#N/A	0	51	3	#N/A	1.06832	7.79028	6.16995e+07	98.38	1	1	2	105.66	162.85	242.35	170.287
300289	0	215.62	-3.70834	-0.384852	0	45	3	9.43039	1.07721	8.0839	1.2131e+08	73.29	1	1	2	193.86	247.5	229.57	223.643
300224	0	159.3	-3.63265	-2.41467	1	81.5321	3	9.40755	1.05017	7.8246	6.67728e+07	78.92	0	1	2	122.01	189.07	228.32	179.8
300095	0	146.13	-3.52753	0.269107	1	4	3	9.16558	1.55058	7.90871	8.10415e+07	63.57	0	2	2	99.81	183.73	230.78	171.44
600146	0	136.74	-3.38927	#N/A	1	95	3	#N/A	#N/A	#NUM!	-1.60465e+08	18.577	0	3	2	115.08	129.02	222.32	155.473
000672	0	128.39	-3.98867	0.640118	1	70	3	9.594	1.74983	8.64822	4.44856e+08	84.2	1	3	2	96.77	114.2	258.6	156.523
000672	0	128.39	-3.98867	0.640118	1	70	3	9.594	1.74983	8.64822	4.44856e+08	84.2	1	3	2	96.77	114.2	258.6	156.523
300385	0	180.98	#N/A	#N/A	0	51	3	#N/A	1.25094	7.86669	7.35681e+07	#N/A	0	1	2	144.68	223.09	224.3	197.357
002087	0	142.08	-3.91785	1.33629	0	42	3	9.71022	3.99188	8.44162	2.76455e+08	44.64	0	2	2	105.06	155.23	240.42	166.903
300053	0	184.78	-3.17794	-0.486931	0	100	3	9.24438	1.44367	7.49452	3.12263e+07	48.25	1	1	2	153.33	208.44	245.61	202.46
002528	0	184.78	-3.33154	-1.19323	0	97.5	3	9.70099	1.27201	7.65999	4.57079e+07	75.77	0	1	2	153.33	208.44	245.61	202.46
000710	0	153.04	-3.51761	#N/A	1	15	3	#N/A	0	6.67038	4.68142e+06	61.48	0	3	3	114.03	176.71	238.82	176.52
002535	0	142.08	-3.59791	1.24813	1	20	3	9.78017	1.71834	8.56108	3.63982e+08	66.03	0	2	2	105.06	155.23	240.42	166.903
300207	0	184.78	-3.78088	2.51792	1	51	3	9.61023	1.69914	8.054	1.1324e+08	70.23	1	1	2	153.33	208.44	245.61	202.46
002241	0	159.3	-3.60531	0.7537	1	83	3	10.6926	1.32997	9.24258	1.74817e+09	58.74	1	1	2	122.01	189.07	228.32	179.8
300351	0	205.77	-3.9603	-3.48206	1	56.35	3	9.18507	0.946993	7.80215	6.34082e+07	76.61	0	1	2	167.96	265.48	222.12	218.52
300283	0	205.77	-3.61944	0.614373	1	80	3	8.95797	10.182	7.14487	1.39596e+07	77.74	1	1	2	167.96	265.48	222.12	218.52
600313	0	215.62	-3.66686	-0.506469	0	67	3	9.49971	1.03361	7.85013	7.08156e+07	48.26	0	1	1	193.86	247.5	229.57	223.643
002170	0	184.78	-3.61379	-3.047	1	100	3	9.72755	1.37371	8.21236	1.63064e+08	58.31	1	1	2	153.33	208.44	245.61	202.46
002094	0	159.3	-3.69339	-0.412534	1	60	3	9.47517	1.71179	7.94966	8.90559e+07	48.2	0	1	2	122.01	189.07	228.32	179.8
300288	0	121.22	-3.54529	-1.70667	1	11.77	3	9.24427	0.872848	7.70249	5.04075e+07	79.1	0	3	3	89.59	125.46	217.93	144.327
300180	0	222.14	-3.52152	-1.40629	1	100	3	9.28077	1.58564	7.9939	9.86044e+07	54.72	0	1	2	187.31	280.93	230.3	232.847
300074	0	222.14	-3.44626	-3.5178	1	30	3	9.51748	0.951085	7.95794	9.07699e+07	51.75	0	1	3	187.31	280.93	230.3	232.847
600744	0	147.71	-3.90165	2.61395	0	100	3	10.2257	49.2787	8.78825	6.14121e+08	40.01	0	2	2	103.46	175	244.25	174.237
600629	0	222.14	-3.9345	1.86322	0	100	3	9.57301	3.0492	7.55432	3.5836e+07	76.82	0	1	3	187.31	280.93	230.3	232.847
002390	0	121.22	-3.8091	1.37286	1		3	9.5941	1.6571	7.7725	5.92238e+07	60.67	1	3	2	89.59	125.46	217.93	144.327
000929	0	128.39	-3.88552	-2.04093	1		3	9.29506	1.68457	7.80809	6.42825e+07	42.43	0	3	2	96.77	114.2	258.6	156.523
002285	0	184.78	-3.93399	-3.27983	0	51	3	9.86983	1.03422	8.66692	4.64428e+08	69.41	0	1	3	153.33	208.44	245.61	202.46
002400	0	184.78	-4.42571	0.420299	0	45	3	10.1396	0.999921	8.65126	4.47978e+08	41.9	0	1	3	153.33	208.44	245.61	202.46
000722	0	147.71	-3.94197	-0.120501	0	4	3	9.53966	1.43586	8.22085	1.66282e+08	59.75	0	2	2	103.46	175	244.25	174.237
000919	0	180.98	-3.74859	-2.75639	0	87.768	3	9.64649	1.29964	8.37156	2.35267e+08	67.5	0	1	2	144.68	223.09	224.3	197.357
002375	0	205.77	-3.36472	1.71111	1	70.4	3	10.3505	1.08018	9.04073	1.09832e+09	68.68	0	1	2	167.96	265.48	222.12	218.52
600881	0	138.36	-4.02479	2.72938	0	100	3	10.6456	5.72215	9.18575	1.53372e+09	25.45	1	2	2	106.85	147.95	224.97	159.923
300353	0	215.62	-3.42739	-3.11074	1	100	3	9.10269	1.01979	7.57963	3.79862e+07	62.4	1	1	2	193.86	247.5	229.57	223.643
601208	0	153.04	-3.89244	-0.612882	1	51	3	9.5514	1.6165	7.90705	8.07331e+07	65.08	1	3	2	114.03	176.71	238.82	176.52
601216	0	146.59	-3.54202	1.40626	1	15.2951	3	10.1207	1.72243	8.84756	7.03974e+08	77.61	0	2	2	116.37	138.84	260.45	171.887
002546	0	180.98	-3.48416	-4.4403	1	65.52	3	9.27596	1.02889	8.20655	1.60897e+08	72.8	0	1	2	144.68	223.09	224.3	197.357
300023	0	148.37	-3.34459	-0.320056	1	90	3	8.8838	#N/A	#NUM!	-1.69067e+07	65.08	0	3	3	123.6	145.94	234.55	168.03
002663	0	184.78	-3.86968	-0.060711	1	10.1041	3	9.82098	1.03435	8.56315	3.65724e+08	68.11	0	1	2	153.33	208.44	245.61	202.46
002512	0	183.1	-3.92231	0.839133	1	38	3	9.51331	1.20336	8.06753	1.16824e+08	71.59	1	1	2	157.43	194.12	247.85	199.8
000536	0	183.1	-4.42188	1.60047	0	4.14	3	10.1291	1.89234	8.89549	7.86119e+08	85.07	0	1	2	157.43	194.12	247.85	199.8
002701	0	215.62	-3.79794	-3.87535	1	100	3	9.97604	1.26463	8.93492	8.60828e+08	64.31	0	1	2	193.86	247.5	229.57	223.643
300115	0	184.78	-3.60967	-0.137237	1	15	3	9.99292	1.64973	8.4516	2.82881e+08	70.42	1	1	2	153.33	208.44	245.61	202.46
000826	0	164.76	-3.95282	0.898628	0	80	3	10.3965	1.26714	8.87664	7.52737e+08	56.85	0	2	3	123.74	197.04	241.51	187.43
600837	0	222.14	-3.44061	#N/A	1	100	3	11.3151	1.05634	9.73677	5.45475e+09	41.58	0	1	3	187.31	280.93	230.3	232.847
002413	0	180.98	-3.5479	0.929523	1	100	3	9.35	2.9941	7.60792	4.05431e+07	66	0	1	2	144.68	223.09	224.3	197.357
300398	0	222.14	#N/A	#N/A	1	100	3	#N/A	1.20233	7.90254	7.98984e+07	#N/A	0	1	2	187.31	280.93	230.3	232.847
600028	0	215.62	-2.34392	-0.239303	0	100	3	12.1153	1.90263	11.0139	103256000000	96.14	0	1	2	193.86	247.5	229.57	223.643
601555	0	180.98	-3.88815	#N/A	0	15.3	3	10.3896	1.15484	8.71278	5.16149e+08	53.02	0	1	3	144.68	223.09	224.3	197.357
600685	0	184.78	-3.92528	0.19962	0	100	3	10.2392	2.10138	#NUM!	-9.13483e+07	71.26	0	1	2	153.33	208.44	245.61	202.46
000926	0	164.76	-3.8426	1.99625	1	50	3	10.385	1.3863	9.04013	1.09681e+09	32.59	0	2	3	123.74	197.04	241.51	187.43
300380	0	222.14	-3.25075	#N/A	1	20	3	#N/A	1.02282	7.69008	4.89864e+07	93.47	0	1	3	187.31	280.93	230.3	232.847
300297	0	184.78	-3.61102	-0.467399	1	100	3	9.40051	1.91193	7.63639	4.32902e+07	59.52	0	1	3	153.33	208.44	245.61	202.46
300348	0	184.78	-3.33384	-2.91579	1	31.63	3	8.91142	0.676798	7.16623	1.46632e+07	56.1	1	1	3	153.33	208.44	245.61	202.46
002539	0	153.04	-3.87783	0.866936	1	95	3	9.75721	2.32888	8.44306	2.77373e+08	73.19	0	3	2	114.03	176.71	238.82	176.52
002090	0	180.98	-3.81289	-0.898217	1	18.5	3	9.45327	1.6945	7.9045	8.02608e+07	60.16	0	1	2	144.68	223.09	224.3	197.357
601899	0	183.1	-3.40029	-0.902677	0	51	3	10.8993	1.81461	9.6597	4567761474	71.2	0	1	2	157.43	194.12	247.85	199.8
300194	0	159.86	-3.47148	-3.14889	1	100	3	9.37504	1.23141	7.27691	1.89197e+07	73.93	0	3	2	125.27	178.2	240.74	181.403
600390	0	147.71	-3.6625	2.24998	0	49	3	9.54259	10.0577	7.5727	3.7385e+07	52.7	0	2	3	103.46	175	244.25	174.237
300259	0	142.08	-3.53364	-4.06973	1	10	3	9.26108	0.952996	8.03611	1.08671e+08	73.99	0	2	2	105.06	155.23	240.42	166.903
600578	0	215.62	-3.54348	-2.47488	0	75	3	10.4912	1.58838	9.58915	3.88285e+09	85.51	0	1	2	193.86	247.5	229.57	223.643
002294	0	184.78	-3.3921	-5.6	1	58	3	10.0842	1.04057	8.98226	9.59982e+08	79.2	0	1	2	153.33	208.44	245.61	202.46
300369	0	215.62	-3.51108	#N/A	1	55	3	#N/A	1.12725	8.06422	1.15936e+08	91.93	1	1	3	193.86	247.5	229.57	223.643
002695	0	146.13	-3.64872	-3.09487	1	67	3	9.33314	0.999687	8.10157	1.26347e+08	72.74	0	2	2	99.81	183.73	230.78	171.44
002294	0	184.78	-3.3921	-5.6	1	50	3	10.0842	1.04057	8.98226	9.59982e+08	79.2	0	1	2	153.33	208.44	245.61	202.46
002294	0	184.78	-3.3921	-5.6	1	80	3	10.0842	1.04057	8.98226	9.59982e+08	79.2	0	1	2	153.33	208.44	245.61	202.46
002256	0	184.78	-3.68869	-1.51931	1	100	3	9.4292	1.27231	7.79093	6.17924e+07	52.91	0	1	2	153.33	208.44	245.61	202.46
600031	0	215.62	-3.41033	1.00795	1	100	3	10.9429	1.53191	9.57696	3775356000	63.84	0	1	2	193.86	247.5	229.57	223.643
002160	0	180.98	-3.4867	3.1631	1	100	3	9.51524	0	7.03546	1.08507e+07	48.61	1	1	2	144.68	223.09	224.3	197.357
000042	0	184.78	-3.91047	1.06127	1	100	3	10.0438	1.13637	8.80922	6.44495e+08	77.32	0	1	3	153.33	208.44	245.61	202.46
300230	0	222.14	-3.4177	-3.073	1	100	3	8.98704	1.16843	7.80744	6.4186e+07	68.26	0	1	2	187.31	280.93	230.3	232.847
300254	0	144.22	-3.37123	#N/A	1	80	3	#N/A	1.61063	7.6349	4.31418e+07	65.12	0	2	2	115.4	139.08	248.75	167.743
600958	0	222.14	#N/A	#N/A	1	19.76	3	#N/A	1.13424	9.0547	1.13424e+09	#N/A	0	1	3	187.31	280.93	230.3	232.847
002699	0	205.77	-3.44675	0.06768	1	49	3	9.20079	1.12271	7.73884	5.4807e+07	76.04	0	1	3	167.96	265.48	222.12	218.52
300115	0	184.78	-3.60967	-0.137237	1	40	3	9.99292	1.64973	8.4516	2.82881e+08	70.42	1	1	2	153.33	208.44	245.61	202.46
600498	0	164.76	-3.67476	-0.292809	0	49	3	10.3573	1.18786	8.8143	6.52072e+08	54.69	0	2	2	123.74	197.04	241.51	187.43
600428	0	184.78	-3.6559	1.96827	0	20	3	10.2277	52.5321	8.34163	2.196e+08	57.97	0	1	3	153.33	208.44	245.61	202.46
300109	0	142.08	-3.28419	-0.07075	1	100	3	8.97144	1.47129	7.39216	2.46697e+07	56.26	0	2	2	105.06	155.23	240.42	166.903
002185	0	128.39	-3.55133	-0.736896	1	100	3	9.94139	2.10236	8.41575	2.60468e+08	50.57	0	3	2	96.77	114.2	258.6	156.523
300061	0	222.14	-3.66464	1.1867	1	29.233	3	9.09112	1.99129	7.70965	5.12447e+07	70.61	1	1	3	187.31	280.93	230.3	232.847
002638	0	184.78	-3.90699	-1.91253	1	51	3	9.65107	1.53062	8.12285	1.32694e+08	40.12	1	1	2	153.33	208.44	245.61	202.46
002273	0	205.77	-3.34864	-1.43812	1	20.38	3	9.74544	1.43126	8.12898	1.34581e+08	38.88	1	1	2	167.96	265.48	222.12	218.52
600018	0	222.14	-3.81546	-1.17456	0	100	3	11.17	1.47029	9.93844	8.67839e+09	90.34	1	1	3	187.31	280.93	230.3	232.847
000032	0	184.78	-3.89017	1.26451	0	100	3	9.39883	1.75424	7.6336	4.3013e+07	52.67	0	1	3	153.33	208.44	245.61	202.46
002065	0	215.62	-3.59722	-1.36975	1	100	3	10.3604	1.11888	8.95011	8.91477e+08	64.37	0	1	3	193.86	247.5	229.57	223.643
002516	0	180.98	-3.6617	-2.4219	1	100	3	9.5238	1.4295	8.28608	1.93233e+08	61.46	1	1	2	144.68	223.09	224.3	197.357
002660	0	184.78	-3.32387	0.462847	0	55	3	9.23025	1.38976	7.42479	2.65942e+07	43.71	1	1	2	153.33	208.44	245.61	202.46
600061	0	222.14	-3.75952	3.0825	0	100	3	9.61201	5.20715	7.41645	2.60886e+07	46.58	0	1	3	187.31	280.93	230.3	232.847
300023	0	148.37	-3.34459	-0.320056	1	60	3	8.8838	#N/A	#NUM!	-1.69067e+07	65.08	0	3	3	123.6	145.94	234.55	168.03
600160	0	205.77	-3.74251	-4.31384	0	79.75	3	10.0725	2.57887	8.52394	3.34145e+08	63.89	0	1	2	167.96	265.48	222.12	218.52
300335	0	184.78	-3.6954	-2.43706	1	100	3	9.35566	1.40037	7.8668	7.35865e+07	65.51	0	1	2	153.33	208.44	245.61	202.46
300119	0	175.26	-3.59773	-1.75503	1	70	3	9.5573	1.10912	8.21555	1.64267e+08	70.17	1	1	2	146.54	197.52	229.67	191.243
000415	0	143.4	-3.71373	1.88573	1	80	3	10.7611	2.52365	9.4023	2525221000	70.2	0	3	3	101.44	146.39	276.48	174.77
600237	0	150.83	-3.79918	-0.269804	0	70	3	9.47956	7.01907	7.65587	4.5276e+07	41.75	0	2	2	106.51	190.86	224.45	173.94
300048	0	215.62	-3.51098	0.067245	1	51	3	9.43734	1.3631	7.76094	5.76689e+07	58.61	0	1	2	193.86	247.5	229.57	223.643
002687	0	205.77	-3.5415	-3.94778	1	60	3	9.1544	1.34097	7.84634	7.02006e+07	75.35	1	1	2	167.96	265.48	222.12	218.52
002203	0	205.77	-3.63333	1.70874	1	100	3	10.1124	1.44678	8.52302	3.33443e+08	79.59	0	1	2	167.96	265.48	222.12	218.52
002399	0	184.78	-3.74922	-5.56062	1	13.04	3	10.2161	0.469845	8.18369	1.52646e+08	82.65	0	1	2	153.33	208.44	245.61	202.46
600637	0	222.14	-3.99794	-2.32239	0	100	3	10.5202	1.4585	8.86922	7.39978e+08	54.83	0	1	3	187.31	280.93	230.3	232.847
000733	0	121.22	-3.79317	0.804123	0	100	3	9.64699	2.19301	8.18354	1.52594e+08	42.5411	0	3	2	89.59	125.46	217.93	144.327
000573	0	184.78	-3.98306	2.38195	1	45	3	9.65781	1.43897	8.26057	1.8221e+08	24.28	0	1	3	153.33	208.44	245.61	202.46
300380	0	222.14	-3.25075	#N/A	1	60	3	#N/A	1.02282	7.69008	4.89864e+07	93.47	0	1	3	187.31	280.93	230.3	232.847
600030	0	184.78	-3.20997	#N/A	0	3.69	3	11.5008	1.08387	9.83544	6.84609e+09	40.81	0	1	3	153.33	208.44	245.61	202.46
600497	0	137.9	-3.5494	1.6269	0	49	3	10.5273	2.61107	9.12063	1.32017e+09	55.794	0	3	2	95.59	153.55	249.15	166.097
600071	0	146.13	-3.66896	0.134486	0	30.64	3	9.20237	#N/A	#NUM!	-4.09124e+07	43.36	0	2	2	99.81	183.73	230.78	171.44
002465	0	184.78	-3.39767	-1.77549	0	51	3	10.1351	1.12122	8.56075	3.63708e+08	36	0	1	2	153.33	208.44	245.61	202.46
300150	0	215.62	-3.6543	-5.80904	1	30	3	9.36299	0.677522	7.68926	4.88947e+07	50.03	0	1	3	193.86	247.5	229.57	223.643
600146	0	136.74	-3.38927	#N/A	1	52	3	#N/A	#N/A	#NUM!	-1.60465e+08	18.577	0	3	2	115.08	129.02	222.32	155.473
300222	0	222.14	-3.44324	-1.48011	1	57	3	9.07919	1.12499	6.91419	8.20703e+06	70.445	1	1	2	187.31	280.93	230.3	232.847
300365	0	215.62	-3.3172	#N/A	1	51	3	#N/A	1.10398	7.82867	6.74017e+07	97.38	0	1	3	193.86	247.5	229.57	223.643
002176	0	146.13	-3.97579	1.87198	1	51	3	9.72869	1.71872	7.9529	8.97226e+07	49.06	1	2	2	99.81	183.73	230.78	171.44
600547	0	159.3	-3.59075	0.330577	0	100	3	10.5704	1.97981	9.24676	1.76507e+09	55.51	0	1	2	122.01	189.07	228.32	179.8
000835	0	153.04	-3.69784	3.51591	1	100	3	9.2333	5.39525	7.45223	2.83289e+07	17.1	1	3	3	114.03	176.71	238.82	176.52
300326	0	222.14	-3.27832	-2.12527	1	27.22	3	9.29341	0.947631	7.81317	6.50377e+07	65.86	0	1	2	187.31	280.93	230.3	232.847
600729	0	159.86	-3.972	-1.69908	0	100	3	10.1913	1.2455	8.97115	9.35732e+08	77.58	0	3	3	125.27	178.2	240.74	181.403
000698	0	160.07	-3.95442	1.32534	0	99.33	3	9.81206	16.6696	8.31358	2.05866e+08	36.88	0	1	2	126.67	181.54	231.33	179.847
002196	0	205.77	-3.50417	#N/A	1	57.895	3	#N/A	6.63311	7.2643	1.8378e+07	69.39	0	1	2	167.96	265.48	222.12	218.52
002196	0	205.77	-3.50417	#N/A	1	42.105	3	#N/A	6.63311	7.2643	1.8378e+07	69.39	0	1	2	167.96	265.48	222.12	218.52
000540	0	121.22	-3.79713	2.20378	1	18.85	3	10.6046	1.20927	9.21889	1.65536e+09	54.59	0	3	3	89.59	125.46	217.93	144.327
300056	0	183.1	-3.46684	0.076551	1	100	3	9.30466	1.51316	7.82214	6.63954e+07	37.64	1	1	2	157.43	194.12	247.85	199.8
600163	0	183.1	-3.73683	4.1364	0	100	3	9.66198	#N/A	#NUM!	-6.73833e+08	43.14	0	1	2	157.43	194.12	247.85	199.8
000861	0	184.78	-3.75777	1.87024	1	38.2978	3	9.80069	1.39126	8.76949	5.88158e+08	71.68	0	1	3	153.33	208.44	245.61	202.46
002240	0	184.78	-3.62044	2.2271	1		3	9.82903	24.5991	7.81484	6.52889e+07	52.02	0	1	2	153.33	208.44	245.61	202.46
002453	0	180.98	-3.3485	0.314791	1	85	3	9.5034	2.39223	7.90043	7.95114e+07	54.12	0	1	3	144.68	223.09	224.3	197.357
300299	0	183.1	-3.3832	0.853598	1	100	3	9.04182	1.03035	7.19675	1.57308e+07	62.78	1	1	3	157.43	194.12	247.85	199.8
000416	0	159.3	-3.82943	-2.46824	1	18	3	9.5727	0.821603	7.21641	1.64592e+07	30.26	0	1	3	122.01	189.07	228.32	179.8
002583	0	184.78	-3.94995	0.626649	1	100	3	9.70786	1.61493	8.25846	1.81324e+08	68.91	1	1	2	153.33	208.44	245.61	202.46
600837	0	222.14	-3.44061	#N/A	1	100	3	11.3151	1.05634	9.73677	5.45475e+09	41.58	0	1	3	187.31	280.93	230.3	232.847
000150	0	184.78	-3.93907	6.4031	1	20	3	9.56572	1.04777	8.09593	1.24719e+08	55.7	0	1	3	153.33	208.44	245.61	202.46
002437	0	141.4	-3.66337	-2.67891	1	30	3	9.78839	1.18435	8.4001	2.51248e+08	76.14	0	2	2	104.49	152.58	242.97	166.68
300401	0	205.77	#N/A	#N/A	1	100	3	#N/A	1.36338	7.59233	3.9114e+07	#N/A	0	1	2	167.96	265.48	222.12	218.52
600139	0	153.04	-4.13046	-0.22468	1	59	3	9.75293	#N/A	#NUM!	-1.99781e+07	51.81	1	3	3	114.03	176.71	238.82	176.52
600572	0	205.77	-3.95674	#N/A	0	30.81	3	#N/A	1.29497	8.78953	6.15927e+08	59.6	1	1	2	167.96	265.48	222.12	218.52
000688	0	159.86	-4.01758	-0.646875	1	100	3	9.37801	1.13166	8.53192	3.40346e+08	78.22	0	3	2	125.27	178.2	240.74	181.403
600030	0	184.78	-3.20997	#N/A	0	42	3	11.5008	1.08387	9.83544	6.84609e+09	40.81	0	1	3	153.33	208.44	245.61	202.46
300318	0	215.62	-3.47504	-4.09483	1	30	3	9.12601	0.88451	7.69205	4.92099e+07	67.72	0	1	2	193.86	247.5	229.57	223.643
600848	0	222.14	-3.90754	3.57159	0	100	3	9.60736	6.89497	7.76346	5.80038e+07	46.26	0	1	3	187.31	280.93	230.3	232.847
000931	0	215.62	-3.71636	1.90866	1	84.8	3	9.83291	#N/A	#NUM!	-9.67359e+07	30.19	0	1	2	193.86	247.5	229.57	223.643
000801	0	153.04	-3.94711	1.15965	0	25	3	9.82855	1.41393	7.92688	8.45049e+07	65.35	1	3	2	114.03	176.71	238.82	176.52
000620	0	215.62	-3.89153	4.79424	1	1.13	3	10.2833	1.12234	8.88236	7.62709e+08	85.99	0	1	3	193.86	247.5	229.57	223.643
002708	0	180.98	-3.76435	#N/A	1	100	3	#N/A	1.61774	7.8584	7.21767e+07	100	1	1	2	144.68	223.09	224.3	197.357
000987	0	184.78	-3.99179	-5.68395	0	100	3	9.69399	1.17902	8.56527	3.67512e+08	56.36	0	1	3	153.33	208.44	245.61	202.46
002401	0	222.14	-3.51195	0.197829	0	100	3	9.44984	0.878151	7.6622	4.59413e+07	64.64	0	1	3	187.31	280.93	230.3	232.847
600113	0	205.77	-3.66716	1.59643	0	100	3	9.4892	1.28659	7.36855	2.33641e+07	51.7	0	1	3	167.96	265.48	222.12	218.52
300013	0	180.98	-3.57414	-0.666762	1	100	3	9.06116	2.91912	7.38323	2.41674e+07	50.16	1	1	3	144.68	223.09	224.3	197.357
300318	0	215.62	-3.47504	-4.09483	1	48	3	9.12601	0.88451	7.69205	4.92099e+07	67.72	0	1	2	193.86	247.5	229.57	223.643
601899	0	183.1	-3.40029	-0.902677	0	9.9	3	10.8993	1.81461	9.6597	4567761474	71.2	0	1	2	157.43	194.12	247.85	199.8
600396	0	160.07	-3.71131	1.9762	0	100	3	10.1817	3.6949	9.04002	1.09653e+09	42.332	0	1	2	126.67	181.54	231.33	179.847
300352	0	215.62	-3.6641	-1.95738	1	100	3	9.31354	0.958681	7.78153	6.04681e+07	69.73	1	1	3	193.86	247.5	229.57	223.643
600571	0	205.77	-3.55409	0.48288	1	75	3	9.5463	1.18493	8.03672	1.08823e+08	47.21	0	1	3	167.96	265.48	222.12	218.52
002103	0	205.77	-3.54071	-0.634972	1	100	3	9.22042	3.49582	7.58159	3.81587e+07	67.06	0	1	3	167.96	265.48	222.12	218.52
300313	0	143.4	-3.33272	-0.371101	1	70	3	9.01073	1.6231	6.7244	5.30146e+06	69.88	1	3	1	101.44	146.39	276.48	174.77
002419	0	184.78	-3.37756	-2.50746	0	100	3	10.1584	1.34717	8.92597	8.43285e+08	87.99	0	1	3	153.33	208.44	245.61	202.46
002699	0	205.77	-3.44675	0.06768	1	40.1	3	9.20079	1.12271	7.73884	5.4807e+07	76.04	0	1	3	167.96	265.48	222.12	218.52
000795	0	144.22	-3.73245	4.06156	1	100	3	9.54174	#N/A	#NUM!	-1.03968e+08	35.72	0	2	2	115.4	139.08	248.75	167.743
300198	0	183.1	-3.47568	-0.467389	1	51	3	9.34896	1.1328	8.02515	1.05962e+08	62.47	0	1	2	157.43	194.12	247.85	199.8
600580	0	205.77	-3.74621	0.164342	1	89	3	10.0322	1.96086	8.69354	4.93783e+08	61.21	0	1	2	167.96	265.48	222.12	218.52
000739	0	205.77	-3.79731	1.2317	1	10	3	9.83376	2.29496	8.38845	2.44599e+08	51.89	0	1	2	167.96	265.48	222.12	218.52
600229	0	159.3	-3.90101	0.128379	0	100	3	9.60339	7.6799	7.88584	7.68844e+07	40.84	0	1	3	122.01	189.07	228.32	179.8
600153	0	183.1	-3.43969	3.13408	0	75	3	10.9014	1.04578	9.66379	4.61097e+09	60.6	0	1	3	157.43	194.12	247.85	199.8
002176	0	146.13	-3.97579	1.87198	1	45	3	9.72869	1.71872	7.9529	8.97226e+07	49.06	1	2	2	99.81	183.73	230.78	171.44
600566	0	164.76	-3.75819	2.96397	1	100	3	9.65873	1.17199	8.6791	4.77642e+08	88.5	0	2	2	123.74	197.04	241.51	187.43
002218	0	184.78	-3.37566	2.58573	1	100	3	9.64837	7.97259	7.70016	5.01369e+07	61.88	0	1	2	153.33	208.44	245.61	202.46
600167	0	160.07	-3.69896	-3.60083	1	100	3	9.60061	1.28199	8.2323	1.70727e+08	68.21	1	1	2	126.67	181.54	231.33	179.847
600515	0	158.26	-3.94103	2.04516	1	70	3	9.65573	3.72908	8.14853	1.40775e+08	48.05	0	1	3	121.75	173.37	251.39	182.17
601800	0	215.62	-2.53284	1.65136	0	100	3	11.7115	1.77185	10.2978	19852275276	93.07	1	1	2	193.86	247.5	229.57	223.643
000626	0	180.98	-3.91782	1.73206	1	9	3	9.79294	1.35906	8.40939	2.56676e+08	65.87	0	1	3	144.68	223.09	224.3	197.357
300376	0	184.78	-3.58243	#N/A	1	10	3	#N/A	1.16516	8.28849	1.94308e+08	99.48	1	1	2	153.33	208.44	245.61	202.46
600699	0	205.77	-3.99764	1.21448	1	100	3	9.899	2.28656	8.66475	4.62117e+08	78.21	1	1	2	167.96	265.48	222.12	218.52
300256	0	205.77	-3.52616	-0.129531	0	100	3	9.44151	#N/A	#NUM!	-1.52389e+08	73.52	0	1	2	167.96	265.48	222.12	218.52
300212	0	215.62	-3.60472	3.48877	0	60	3	9.7565	1.28334	8.09172	1.23516e+08	57.89	0	1	3	193.86	247.5	229.57	223.643
300166	0	215.62	-3.69661	0.379622	1	100	3	9.29157	1.06657	7.96309	9.1852e+07	70.73	1	1	3	193.86	247.5	229.57	223.643
300350	0	184.78	-3.49858	1.04623	1	16.43	3	9.02702	1.5074	7.66143	4.58591e+07	72.16	1	1	3	153.33	208.44	245.61	202.46
002185	0	128.39	-3.55133	-0.736896	1	16.15	3	9.94139	2.10236	8.41575	2.60468e+08	50.57	0	3	2	96.77	114.2	258.6	156.523
002303	0	184.78	-3.37758	-2.07565	1	51	3	9.68296	1.27618	8.34779	2.22736e+08	75.7	1	1	2	153.33	208.44	245.61	202.46
002019	0	205.77	-3.56749	2.44174	1	100	3	9.68545	4.13153	7.76582	5.83207e+07	48.1	0	1	2	167.96	265.48	222.12	218.52
000539	0	184.78	-3.67697	-0.058221	0	51	3	10.8069	1.96413	9.87317	7467353220	73.98	0	1	2	153.33	208.44	245.61	202.46
002559	0	180.98	-3.61864	-3.79389	1	94.52	3	9.38941	1.19584	7.93858	8.68121e+07	46.39	0	1	2	144.68	223.09	224.3	197.357
002191	0	184.78	-3.55691	-0.594646	1	51	3	10.0134	1.28547	8.79109	6.18151e+08	48.18	0	1	2	153.33	208.44	245.61	202.46
002403	0	205.77	-3.93067	-1.42536	1	25	3	9.46431	2.87238	7.91841	8.2872e+07	59.29	1	1	2	167.96	265.48	222.12	218.52
600517	0	222.14	-3.67668	-2.16949	0	100	3	10.0633	1.21497	8.60212	4.00055e+08	58.23	0	1	3	187.31	280.93	230.3	232.847
300253	0	222.14	-3.35254	-2.33398	1	51	3	9.6587	1.00079	7.88698	7.70862e+07	60.84	0	1	3	187.31	280.93	230.3	232.847
000828	0	184.78	-4.15796	-2.38232	0	100	3	9.81047	1.47317	8.7526	5.65722e+08	71.68	0	1	3	153.33	208.44	245.61	202.46
002367	0	180.98	-3.38393	-2.78452	1	40	3	9.69617	1.10356	8.48628	3.06393e+08	62.83	1	1	2	144.68	223.09	224.3	197.357
600313	0	215.62	-3.66686	-0.506469	0	90	3	9.49971	1.03361	7.85013	7.08156e+07	48.26	0	1	1	193.86	247.5	229.57	223.643
603766	0	159.86	-3.39785	-3.04048	1	75	3	9.87151	1.19358	8.80746	6.41894e+08	77.198	1	3	2	125.27	178.2	240.74	181.403
300341	0	183.1	-3.38803	-3.08269	1	100	3	8.99016	1.0542	7.64556	4.42145e+07	72.7	0	1	2	157.43	194.12	247.85	199.8
300182	0	215.62	-3.39405	-3.40315	1	100	3	9.58168	1.14212	8.33105	2.14312e+08	73.33	0	1	3	193.86	247.5	229.57	223.643
600674	0	153.04	-4.09768	0.972221	0	100	3	10.4678	1.36263	9.24277	1.74893e+09	69.57	0	3	2	114.03	176.71	238.82	176.52
000650	0	146.13	-3.80928	-3.61711	1	51	3	9.75955	1.23063	8.43789	2.74088e+08	54.73	0	2	2	99.81	183.73	230.78	171.44
600705	0	141.4	-3.66546	#N/A	0	30.95	3	10.9659	1.076	9.40953	2.5676e+09	57.76	1	2	3	104.49	152.58	242.97	166.68
600390	0	147.71	-3.6625	2.24998	0	41.68	3	9.54259	10.0577	7.5727	3.7385e+07	52.7	0	2	3	103.46	175	244.25	174.237
002239	0	180.98	-3.44718	0.428748	1	100	3	9.42858	1.24769	7.83683	6.868e+07	63.54	1	1	2	144.68	223.09	224.3	197.357
002503	0	184.78	-3.4172	-2.15137	1	19.87	3	9.599	1.05803	8.54189	3.48246e+08	79.12	1	1	2	153.33	208.44	245.61	202.46
002626	0	183.1	-3.72316	-5.83702	1	51	3	9.3751	1.29367	8.06109	1.15103e+08	76.49	1	1	2	157.43	194.12	247.85	199.8
000408	0	118.01	-3.6275	4.05056	1	99.22	3	9.27633	1.29648	7.23068	1.70091e+07	26.25	1	3	2	88.18	113.42	224.82	142.14
002426	0	180.98	-3.33381	-0.410791	1	100	3	9.58401	1.49418	8.23962	1.73626e+08	77.67	0	1	2	144.68	223.09	224.3	197.357
600525	0	184.78	-4.23753	-0.283173	1	100	3	9.98779	1.45912	8.65126	4.47977e+08	44.28	0	1	2	153.33	208.44	245.61	202.46
300336	0	222.14	-3.42074	-0.965716	1	30	3	9.42864	0.970181	8.16579	1.46484e+08	64.36	1	1	3	187.31	280.93	230.3	232.847
000797	0	183.1	-4.15412	4.01774	0	10	3	9.91266	1.93409	8.59179	3.90649e+08	57.91	0	1	3	157.43	194.12	247.85	199.8
002191	0	184.78	-3.55691	-0.594646	1	60	3	10.0134	1.28547	8.79109	6.18151e+08	48.18	0	1	2	153.33	208.44	245.61	202.46
002343	0	205.77	-3.70887	-1.95202	0	100	3	9.28657	1.65229	7.93339	8.57799e+07	52.65	1	1	3	167.96	265.48	222.12	218.52
002153	0	215.62	-3.73092	-2.07279	1	30	3	9.96131	1.07404	8.59288	3.9163e+08	81.64	1	1	3	193.86	247.5	229.57	223.643
300037	0	184.78	-3.28613	-2.8615	1	100	3	9.39828	1.10771	8.12505	1.33369e+08	63.39	0	1	2	153.33	208.44	245.61	202.46
300097	0	160.07	-3.50796	-0.058211	1	53.5948	3	9.17139	0.993069	7.4617	2.89533e+07	54.15	1	1	2	126.67	181.54	231.33	179.847
002357	0	153.04	-3.29082	-2.52973	1	11.19	3	9.37771	1.67591	7.96281	9.17924e+07	62.9	0	3	3	114.03	176.71	238.82	176.52
002337	0	175.26	-3.62961	-2.70979	1	51	3	9.40882	1.31454	7.69774	4.98584e+07	70.88	0	1	2	146.54	197.52	229.67	191.243
000797	0	183.1	-4.15412	4.01774	0	20	3	9.91266	1.93409	8.59179	3.90649e+08	57.91	0	1	3	157.43	194.12	247.85	199.8
300057	0	184.78	-3.7534	0.731862	1	60	3	9.74601	1.60212	8.39752	2.49759e+08	69.22	1	1	2	153.33	208.44	245.61	202.46
000656	0	159.86	-3.93531	3.7093	1	100	3	10.7937	1.10576	9.13096	1.35195e+09	75.17	0	3	3	125.27	178.2	240.74	181.403
601998	0	215.62	-2.35988	#N/A	0	29.68	3	12.5572	1.03406	10.7206	52549000000	94.18	0	1	3	193.86	247.5	229.57	223.643
000048	0	184.78	-3.8365	3.65268	1	100	3	9.70591	7.74625	7.31342	2.05789e+07	40.38	1	1	2	153.33	208.44	245.61	202.46
300336	0	222.14	-3.42074	-0.965716	1	32	3	9.42864	0.970181	8.16579	1.46484e+08	64.36	1	1	3	187.31	280.93	230.3	232.847
002285	0	184.78	-3.93399	-3.27983	0	51	3	9.86983	1.03422	8.66692	4.64428e+08	69.41	0	1	3	153.33	208.44	245.61	202.46
002390	0	121.22	-3.8091	1.37286	1		3	9.5941	1.6571	7.7725	5.92238e+07	60.67	1	3	2	89.59	125.46	217.93	144.327
300081	0	215.62	-3.51104	-0.906174	1	51	3	9.15045	#N/A	#NUM!	-6.32583e+07	51.27	1	1	3	193.86	247.5	229.57	223.643
002266	0	205.77	-3.51595	0.208863	1	51	3	9.977	1.75483	8.0713	1.17842e+08	54.69	0	1	3	167.96	265.48	222.12	218.52
002381	0	205.77	-3.56172	-2.59115	1	7.5	3	9.38207	1.18727	8.25697	1.80705e+08	51.93	0	1	2	167.96	265.48	222.12	218.52
300051	0	183.1	-3.32567	-2.67409	1	100	3	9.31899	1.95644	6.89139	7.78728e+06	50.87	1	1	3	157.43	194.12	247.85	199.8
000551	0	180.98	-3.94996	0.818957	0	8.074	3	9.73698	2.19579	8.16926	1.47658e+08	44.32	0	1	3	144.68	223.09	224.3	197.357
002605	0	222.14	-3.73373	-1.4865	1	51	3	9.29411	1.16523	8.18542	1.53256e+08	75.319	0	1	3	187.31	280.93	230.3	232.847
300225	0	222.14	-3.83622	-3.0037	1	51	3	9.15459	1.12498	7.91861	8.29111e+07	64.73	1	1	2	187.31	280.93	230.3	232.847
002660	0	184.78	-3.32387	0.462847	0	23.44	3	9.23025	1.38976	7.42479	2.65942e+07	43.71	1	1	2	153.33	208.44	245.61	202.46
002063	0	184.78	-3.5896	-5.22053	0	70	3	9.87441	1.00571	8.5516	3.56121e+08	44.97	0	1	3	153.33	208.44	245.61	202.46
600894	0	184.78	-3.9579	-0.307917	0	30	3	10.0713	1.07407	9.00398	1.0092e+09	74.44	0	1	2	153.33	208.44	245.61	202.46
300263	0	142.08	-3.83976	-0.578884	1	100	3	9.50934	0.998155	8.0932	1.23936e+08	68.12	0	2	2	105.06	155.23	240.42	166.903
600558	0	153.04	-3.68727	0.650454	0	50	3	9.39035	2.07938	7.89144	7.78827e+07	42.16	1	3	2	114.03	176.71	238.82	176.52
000488	0	159.3	-3.75	1.7148	0	3	3	10.628	3.65003	9.25452	1.7969e+09	43.43	1	1	2	122.01	189.07	228.32	179.8
000557	0	136.74	-3.55887	#N/A	0	100	3	#N/A	-0.059075	#NUM!	-392767	18.54	1	3	3	115.08	129.02	222.32	155.473
002322	0	205.77	-3.31308	-4.19479	1	100	3	9.55884	0.986983	8.08045	1.20352e+08	50.16	0	1	3	167.96	265.48	222.12	218.52
600422	0	137.9	-3.86237	-2.56692	1	100	3	9.95635	1.23676	8.48522	3.05649e+08	44.96	0	3	2	95.59	153.55	249.15	166.097
002600	0	184.78	-4.64499	0.486344	1	100	3	9.44224	5.47899	7.62393	4.20659e+07	62.36	1	1	2	153.33	208.44	245.61	202.46
300342	0	180.98	-3.45548	-4.15777	0	51	3	9.26938	1.06281	8.0429	1.10382e+08	72.92	0	1	2	144.68	223.09	224.3	197.357
000415	0	143.4	-3.71373	1.88573	1	11	3	10.7611	2.52365	9.4023	2525221000	70.2	0	3	3	101.44	146.39	276.48	174.77
300072	0	215.62	-3.78876	0.628549	0	51	3	9.98473	1.42083	8.49256	3.10858e+08	60.66	0	1	2	193.86	247.5	229.57	223.643
000826	0	164.76	-3.95282	0.898628	0	100	3	10.3965	1.26714	8.87664	7.52737e+08	56.85	0	2	3	123.74	197.04	241.51	187.43
603019	0	175.26	#N/A	#N/A	0	29	3	#N/A	1.68947	8.13191	1.3549e+08	#N/A	0	1	2	146.54	197.52	229.67	191.243
600584	0	180.98	-3.67227	0.92601	1	100	3	10.0171	11.7945	8.40615	2.54771e+08	27.31	0	1	2	144.68	223.09	224.3	197.357
600377	0	180.98	-3.88404	-4.0804	0	100	3	10.5167	1.34653	9.59332	3.92028e+09	78	0	1	3	144.68	223.09	224.3	197.357
601766	0	215.62	-2.97539	0.684602	0	100	3	11.1398	1.406	9.80566	6.39239e+09	77.76	0	1	2	193.86	247.5	229.57	223.643
300293	0	160.07	-3.46283	3.79011	1	5	3	9.39217	1.26223	8.20596	1.6068e+08	78.15	1	1	2	126.67	181.54	231.33	179.847
002565	0	222.14	-3.50595	-1.06896	1		3	9.75536	1.25937	8.48566	3.05955e+08	63.73	1	1	2	187.31	280.93	230.3	232.847
000157	0	147.71	-3.37293	0.259567	1	7.51	3	10.9518	1.09408	9.64202	4.38546e+09	54.11	1	2	2	103.46	175	244.25	174.237
600348	0	167.66	-3.62743	1.86213	0	70	3	10.5796	2.44755	9.04654	1.11311e+09	61.78	0	2	2	163.16	124.78	260.43	182.79
600876	0	166.65	-3.84698	#N/A	0	100	3	#N/A	11.155	7.16521	1.46287e+07	83.48	0	2	2	157.52	132.24	259.31	183.023
600979	0	173.82	-3.75697	1.99845	0	14.8	3	9.94008	#N/A	#NUM!	-6.00869e+07	58.88	0	3	2	162.58	159.82	236.39	186.263
601877	0	224.45	-3.80765	-3.51374	1	18	3	10.5618	1.13027	9.38753	2.4408e+09	79.14	1	1	2	217.48	233.67	230.71	227.287
601992	0	235.36	-3.10769	3.18832	0	60	3	11.0922	1.6851	9.70008	5.01278e+09	84.95	0	1	2	243.92	219.89	235.22	233.01
300244	0	224.45	-3.57347	#N/A	1	60	3	#N/A	1.21693	8.17465	1.49501e+08	67.46	1	1	3	217.48	233.67	230.71	227.287
000156	0	224.45	-3.95784	1.39303	0	10	3	9.91724	2.43843	8.60509	4.02801e+08	89.72	1	1	3	217.48	233.67	230.71	227.287
300183	0	181.88	-3.96031	#N/A	1	100	3	#N/A	0.841034	8.34148	2.19522e+08	70.15	0	1	3	169.89	161.19	259.08	196.72
300296	0	235.36	-3.87571	#N/A	1	100	3	#N/A	1.15051	8.32186	2.09826e+08	61.01	1	1	2	243.92	219.89	235.22	233.01
002312	0	173.82	-3.82188	1.12776	1	100	3	9.95354	1.84038	8.11097	1.29113e+08	51.49	0	3	2	162.58	159.82	236.39	186.263
300319	0	201.53	-3.42862	#N/A	0	100	3	#N/A	1.44473	7.52141	3.32206e+07	59.37	0	1	2	199.63	175.04	255.98	210.217
002480	0	173.82	-3.6769	1.22	0	51	3	9.9359	50.0207	8.02768	1.0658e+08	55.19	0	3	2	162.58	159.82	236.39	186.263
002195	0	239.53	-3.67614	-7.85645	1	100	3	9.78626	1.16764	8.08968	1.22935e+08	77.19	1	1	3	237.02	242.78	241.88	240.56
300178	0	201.53	-3.76243	3.06074	1	60	3	9.73437	1.27555	8.1815	1.51882e+08	58.98	0	1	3	199.63	175.04	255.98	210.217
002354	0	187.61	-3.27319	#N/A	1	100	3	#N/A	1.01312	8.40475	2.53953e+08	76.48	1	1	3	175.49	162.89	272.53	203.637
002210	0	201.53	-3.73864	-0.108705	1	48.7	3	10.3784	0.429894	7.76342	5.79989e+07	74.98	1	1	3	199.63	175.04	255.98	210.217
002207	0	163.67	-3.4825	#N/A	1	100	3	#N/A	5.32619	7.09598	1.24733e+07	39.72	0	3	2	151.28	134.87	256.91	181.02
000811	0	181.88	-4.18291	#N/A	0	100	3	#N/A	1.23143	8.42833	2.68119e+08	50.07	0	1	2	169.89	161.19	259.08	196.72
002324	0	239.53	-3.72671	#N/A	1	100	3	#N/A	1.25418	8.39745	2.49716e+08	64.04	1	1	2	237.02	242.78	241.88	240.56
002576	0	204.16	-4.09694	1.77907	1	60	3	9.42598	#N/A	#NUM!	-1.13831e+07	55.89	0	1	2	193.18	201.09	246.02	213.43
002551	0	201.53	-3.77011	0.886211	1	55	3	9.77402	1.13082	8.10109	1.26208e+08	61.52	1	1	2	199.63	175.04	255.98	210.217
300272	0	239.53	-3.53835	-0.743017	1	100	3	9.46986	1.15729	7.89693	7.88729e+07	66.95	0	1	2	237.02	242.78	241.88	240.56
002645	0	204.16	-3.41106	1.53672	1	60	3	9.14876	2.14977	6.81831	6.58124e+06	76.69	0	1	2	193.18	201.09	246.02	213.43
300244	0	224.45	-3.57347	#N/A	1	25	3	#N/A	1.21693	8.17465	1.49501e+08	67.46	1	1	3	217.48	233.67	230.71	227.287
000997	0	202.59	-3.75268	2.218	1	55	3	10.2098	1.06578	8.56212	3.64857e+08	48.94	0	1	3	204.22	164.85	265.76	211.61
300389	0	201.53	-3.58762	-4.09001	1	60	3	9.35465	1.02701	8.24527	1.75902e+08	78.71	1	1	2	199.63	175.04	255.98	210.217
600892	0	201.53	-3.5898	#N/A	1	100	3	#N/A	4.12233	6.69468	4.95082e+06	30.28	1	1	3	199.63	175.04	255.98	210.217
300184	0	190.14	-3.54605	0.665117	1	2.5	3	9.24515	1.30279	7.512	3.25084e+07	55.99	1	2	3	176.61	175.7	261.07	204.46
002533	0	167.27	-3.54201	-1.09916	1	100	3	9.6202	1.1902	8.15306	1.42253e+08	43.47	0	2	2	150.42	153.46	247.99	183.957
002451	0	239.53	-3.33558	3.20908	1	35	3	9.43588	2.14497	7.79339	6.21421e+07	73.38	0	1	2	237.02	242.78	241.88	240.56
600655	0	239.53	-3.99792	0.085309	1	100	3	10.3577	1.24296	9.13249	1.35673e+09	47.17	0	1	3	237.02	242.78	241.88	240.56
600963	0	167.27	-3.6613	2.01036	0		3	10.2228	22.9048	8.7564	5.70693e+08	44.36	0	2	2	150.42	153.46	247.99	183.957
600518	0	201.53	-3.71863	-1.89541	1	100	3	10.6601	1.27049	9.49723	3.14217e+09	44.3	1	1	2	199.63	175.04	255.98	210.217
300201	0	204.16	-3.40952	1.32197	1	100	3	9.4437	2.76722	7.41382	2.59312e+07	53.35	0	1	2	193.18	201.09	246.02	213.43
600580	0	224.45	-3.78145	1.19493	1	60	3	10.1595	1.77715	8.76901	5.87506e+08	61.96	0	1	2	217.48	233.67	230.71	227.287
000935	0	173.82	-3.79741	-0.215354	1	100	3	9.70153	2.23053	8.4246	2.65827e+08	70.94	0	3	2	162.58	159.82	236.39	186.263
600332	0	201.53	-3.79564	-1.08933	0	48.0465	3	10.5554	1.1379	9.16699	1.4689e+09	65.33	0	1	2	199.63	175.04	255.98	210.217
300324	0	235.36	-3.72607	#N/A	1	100	3	#N/A	1.05056	7.90516	8.03822e+07	64.78	1	1	3	243.92	219.89	235.22	233.01
002023	0	173.82	-3.70352	0.482641	1	52.91	3	9.87871	1.63945	8.31988	2.08872e+08	42.3	0	3	2	162.58	159.82	236.39	186.263
300393	0	204.16	-3.28674	-0.888826	1		3	9.26084	1.14603	8.1555	1.43054e+08	76.76	1	1	2	193.18	201.09	246.02	213.43
600754	0	239.53	-3.97258	#N/A	0	100	3	#N/A	1.68923	8.86642	7.35222e+08	69.99	0	1	3	237.02	242.78	241.88	240.56
601636	0	167.27	-3.50405	1.41793	1	100	3	10.0734	3.6265	8.66727	4.64807e+08	75.42	0	2	2	150.42	153.46	247.99	183.957
300062	0	202.59	-3.5229	-0.221403	1	30	3	9.18919	1.4109	7.57278	3.73921e+07	73.41	0	1	2	204.22	164.85	265.76	211.61
000627	0	190.14	-3.96188	#N/A	1	43.86	3	#N/A	1.94117	8.13983	1.37985e+08	25.87	1	2	3	176.61	175.7	261.07	204.46
002178	0	239.53	-3.3989	#N/A	0	75.238	3	#N/A	1.13671	7.84893	7.06204e+07	42.84	1	1	3	237.02	242.78	241.88	240.56
002404	0	224.45	-3.71698	0.005957	1	15	3	9.47157	1.55005	8.06933	1.17308e+08	50.45	0	1	2	217.48	233.67	230.71	227.287
000670	0	190.14	-3.99696	0.871142	1	70	3	9.7035	4.85914	6.89043	7.77025e+06	44.78	0	2	2	176.61	175.7	261.07	204.46
600105	0	204.16	-3.93687	#N/A	1	100	3	#N/A	1.15244	8.43296	2.70992e+08	35.25	0	1	2	193.18	201.09	246.02	213.43
600487	0	204.16	-3.96654	#N/A	1	41	3	#N/A	2.3333	8.89801	7.9069e+08	59.35	0	1	2	193.18	201.09	246.02	213.43
601800	0	235.36	-2.4937	2.59414	0	30	3	11.8049	1.85046	10.3902	2.45556e+10	92.06	0	1	2	243.92	219.89	235.22	233.01
002652	0	204.16	-3.51834	-1.01211	1	51	3	9.19825	1.97467	7.74096	5.50757e+07	75.56	0	1	2	193.18	201.09	246.02	213.43
000910	0	204.16	-3.7496	1.01417	1	25	3	9.94787	2.63534	8.73892	5.48182e+08	57.23	0	1	2	193.18	201.09	246.02	213.43
000910	0	204.16	-3.7496	1.01417	1	25	3	9.94787	2.63534	8.73892	5.48182e+08	57.23	0	1	2	193.18	201.09	246.02	213.43
002436	0	201.53	-3.49686	0.71127	1	30	3	9.7719	2.1453	8.22466	1.67749e+08	58.05	1	1	2	199.63	175.04	255.98	210.217
002151	0	235.36	-3.67289	1.53968	1	15.2	3	9.75921	2.35458	7.81682	6.55867e+07	59.55	0	1	2	243.92	219.89	235.22	233.01
300292	0	204.16	-3.68677	#N/A	1	100	3	#N/A	1.25904	7.83235	6.79755e+07	72.89	0	1	3	193.18	201.09	246.02	213.43
300195	0	200.16	-3.90152	-1.53192	1	16.84	3	9.57605	1.15581	8.34793	2.22807e+08	66.14	0	1	2	193.86	180.28	257.11	210.417
000620	0	235.36	-3.89537	4.26271	1	95	3	10.5148	1.13799	8.77858	600589181	79.67	0	1	3	243.92	219.89	235.22	233.01
000826	0	190.14	-3.98277	1.70989	0	100	3	10.4355	1.33947	9.04825	1.1175e+09	53.05	0	2	3	176.61	175.7	261.07	204.46
600986	0	181.88	-3.99727	#N/A	1	100	3	#N/A	1.16909	7.82498	6.68306e+07	37.05	1	1	3	169.89	161.19	259.08	196.72
002209	0	201.53	-3.41095	2.48097	1	10	3	9.34996	4.26627	7.54618	3.5171e+07	60.86	1	1	2	199.63	175.04	255.98	210.217
600241	0	187.61	-3.7197	#N/A	0	100	3	#N/A	#N/A	#NUM!	-1.65592e+07	59.84	0	1	3	175.49	162.89	272.53	203.637
002323	0	181.88	-3.51566	#N/A	1	100	3	#N/A	2.34328	7.13574	1.36692e+07	72.08	1	1	2	169.89	161.19	259.08	196.72
300089	0	201.53	-3.77982	0.009689	1	20	3	9.23333	3.82642	7.43977	2.75275e+07	58.2	1	1	2	199.63	175.04	255.98	210.217
300278	0	190.14	-3.55662	#N/A	1	100	3	#N/A	1.43476	7.81527	6.53544e+07	72.94	0	2	2	176.61	175.7	261.07	204.46
002353	0	181.88	-3.41363	-1.43594	1		3	10.3604	1.08706	9.15233	1.42013e+09	57.8	0	1	2	169.89	161.19	259.08	196.72
300347	0	224.45	-3.47886	-2.21834	1	100	3	9.64511	1.02921	8.21451	1.63874e+08	60.47	1	1	3	217.48	233.67	230.71	227.287
600981	0	204.16	-4.03777	#N/A	0	100	3	#N/A	3.01273	8.08632	1.21988e+08	56.4612	0	1	3	193.18	201.09	246.02	213.43
300112	0	201.53	-3.157	#N/A	1	100	3	#N/A	1.30538	7.48217	3.03506e+07	59.6	0	1	2	199.63	175.04	255.98	210.217
002465	0	201.53	-3.42819	0.120642	0	12.4876	3	10.3235	1.26438	8.78406	6.08223e+08	32.22	0	1	2	199.63	175.04	255.98	210.217
300123	0	167.27	-3.52693	1.8148	1	30	3	9.5358	3.30045	7.62025	4.17112e+07	54.96	1	2	2	150.42	153.46	247.99	183.957
002639	0	202.59	-3.67157	1.86888	1	40	3	9.48232	#N/A	#NUM!	-226885	58.53	1	1	2	204.22	164.85	265.76	211.61
000027	0	201.53	-3.82817	0.153271	0	95	3	10.6207	1.72764	9.54684	3.52244e+09	74.62	0	1	2	199.63	175.04	255.98	210.217
002311	0	201.53	-3.43192	-1.15377	1	40	3	10.2148	1.6287	8.90723	8.07656e+08	71.52	1	1	2	199.63	175.04	255.98	210.217
002531	0	204.16	-3.50385	0.485716	1	55	3	9.85933	1.41867	8.37131	2.35133e+08	75.77	1	1	2	193.18	201.09	246.02	213.43
601789	0	224.45	-3.53826	3.52342	0	100	3	10.0937	1.81461	8.60026	3.9835e+08	55.9	0	1	2	217.48	233.67	230.71	227.287
002050	0	224.45	-3.67442	#N/A	1	100	3	#N/A	1.56258	8.86287	7.29241e+08	62.26	1	1	2	217.48	233.67	230.71	227.287
300352	0	235.36	-3.72345	1.15355	1	15	3	9.53941	0.951802	7.81319	6.50417e+07	61.71	1	1	3	243.92	219.89	235.22	233.01
600267	0	224.45	-3.73721	1.06806	0	68	3	10.3853	1.7786	8.99629	9.91488e+08	53.82	1	1	2	217.48	233.67	230.71	227.287
600318	0	180.59	-3.71323	#N/A	0	100	3	#N/A	1.76327	8.29579	1.97601e+08	54.99	0	2	3	156.56	173.84	272.22	200.873
002361	0	180.59	-3.38969	-0.963906	1	96.06	3	9.45258	1.54599	8.1009	1.26155e+08	54.36	1	2	2	156.56	173.84	272.22	200.873
002537	0	181.88	-3.53846	0.60338	1	70	3	9.53539	2.90995	8.08945	1.22872e+08	75.61	1	1	2	169.89	161.19	259.08	196.72
600056	0	235.36	-3.79569	1.03647	0	45.37	3	10.3789	1.3224	8.9546	9.00744e+08	62.53	0	1	2	243.92	219.89	235.22	233.01
300170	0	239.53	-3.58623	-0.979161	1	100	3	9.76754	0.965604	8.20289	1.59546e+08	37.56	0	1	3	237.02	242.78	241.88	240.56
002009	0	204.16	-3.71401	#N/A	1	100	3	#N/A	2.6148	8.20652	1.60888e+08	43.94	0	1	2	193.18	201.09	246.02	213.43
300359	0	201.53	-3.22969	#N/A	1	100	3	#N/A	1.02485	7.70885	5.11505e+07	72.65	1	1	3	199.63	175.04	255.98	210.217
300350	0	201.53	-3.56307	#N/A	1	100	3	#N/A	1.62965	7.72742	5.33854e+07	72.26	1	1	3	199.63	175.04	255.98	210.217
000035	0	204.16	-3.9482	2.0142	1	100	3	9.71313	1.48493	8.36809	2.33394e+08	65.64	0	1	3	193.18	201.09	246.02	213.43
000908	0	167.27	-3.75384	1.98815	1	53	3	9.74468	1.1911	8.5242	3.34351e+08	69.11	1	2	2	150.42	153.46	247.99	183.957
300252	0	201.53	-3.58911	#N/A	1	100	3	#N/A	1.57425	8.16563	1.4643e+08	71.67	0	1	2	199.63	175.04	255.98	210.217
002652	0	204.16	-3.51834	-1.01211	1	51	3	9.19825	1.97467	7.74096	5.50757e+07	75.56	0	1	2	193.18	201.09	246.02	213.43
600468	0	200.16	-3.69198	0.113442	0	51	3	9.83553	1.44522	7.83068	6.77148e+07	67.02	0	1	2	193.86	180.28	257.11	210.417
600236	0	166.12	-3.94935	1.02562	0	100	3	10.3904	2.71528	9.30161	2.00268e+09	72.76	0	1	2	154.29	139.98	252.66	182.31
002329	0	166.12	-3.64772	#N/A	1	100	3	#N/A	1.79374	8.09929	1.25688e+08	75.87	1	1	2	154.29	139.98	252.66	182.31
002441	0	201.53	-3.39331	0.559306	1	2.5	3	9.7534	1.23989	8.52883	3.37929e+08	67.04	0	1	3	199.63	175.04	255.98	210.217
300271	0	235.36	-3.62776	-1.89466	1	9.815	3	9.71289	1.12571	8.21794	1.65173e+08	46.43	1	1	3	243.92	219.89	235.22	233.01
300399	0	175.69	-3.22934	-4.05801	0	80	3	9.14729	1.02941	7.61601	4.13057e+07	77.58	0	2	3	148.73	167.19	280.18	198.7
601579	0	224.45	-3.9645	0.428653	1	100	3	9.48169	1.47762	8.21668	1.64694e+08	76.18	0	1	2	217.48	233.67	230.71	227.287
600030	0	201.53	-3.04295	#N/A	0	59.37	3	11.8587	1.04771	10.1881	1.54219e+10	41.66	0	1	3	199.63	175.04	255.98	210.217
002702	0	202.59	-3.7671	0.971379	1	40	3	9.24571	1.90297	7.39226	2.46751e+07	62.6	1	1	2	204.22	164.85	265.76	211.61
300011	0	235.36	-3.60258	#N/A	1	100	3	#N/A	1.11676	8.31634	2.07174e+08	65.03	0	1	2	243.92	219.89	235.22	233.01
002349	0	204.16	-3.39258	-3.40239	0	22	3	9.7117	1.91363	7.76436	5.81241e+07	73.96	0	1	2	193.18	201.09	246.02	213.43
000701	0	202.59	-4.01733	1.49186	0	51	3	10.0682	2.66508	8.81916	6.59412e+08	44.69	0	1	3	204.22	164.85	265.76	211.61
002453	0	204.16	-3.39614	1.77734	1	51	3	9.70002	2.93503	7.81851	6.58424e+07	38.79	1	1	3	193.18	201.09	246.02	213.43
601788	0	239.53	-3.4694	#N/A	0	70	3	11.2692	1.06141	9.45476	2.84943e+09	70.92	0	1	3	237.02	242.78	241.88	240.56
600365	0	165.62	-3.59749	#N/A	1	51	3	#N/A	4.59184	#NUM!	-632547	39.26	1	2	2	154.91	136.01	254.75	181.89
000887	0	180.59	-3.79792	0.864079	1	100	3	10.2486	1.29921	8.87999	7.58555e+08	55.7	0	2	2	156.56	173.84	272.22	200.873
600392	0	173.82	-3.7504	3.44157	0	33.51	3	9.75182	1.13517	8.38939	2.45129e+08	61.2	0	3	2	162.58	159.82	236.39	186.263
002612	0	235.36	-3.46259	-0.856649	1	5	3	9.60351	1.23186	8.21658	1.64658e+08	77.14	0	1	2	243.92	219.89	235.22	233.01
300196	0	204.16	-3.57256	0.390806	1	28.05	3	9.54003	1.43782	8.25668	1.80585e+08	72	0	1	2	193.18	201.09	246.02	213.43
002308	0	201.53	-3.60866	-1.46518	1	100	3	9.85272	1.08282	7.93227	8.55596e+07	61.2	1	1	2	199.63	175.04	255.98	210.217
002672	0	201.53	-3.75783	0.140481	0	100	3	9.92167	1.48863	8.53872	3.45718e+08	69.33	0	1	2	199.63	175.04	255.98	210.217
002228	0	202.59	-3.4127	0.678466	1	61.6	3	9.7814	1.83348	8.35803	2.28048e+08	67.89	1	1	2	204.22	164.85	265.76	211.61
601899	0	202.59	-3.41426	0.389149	0	17.57	3	11.0167	2.02696	9.61195	4092092006	65.66	0	1	2	204.22	164.85	265.76	211.61
002396	0	202.59	-3.51416	#N/A	0	65	3	#N/A	1.15803	8.59832	3.96575e+08	64.23	0	1	2	204.22	164.85	265.76	211.61
600387	0	224.45	-3.98364	2.95652	0	5.5	3	10.0961	2.18476	8.24961	1.77668e+08	30.54	0	1	3	217.48	233.67	230.71	227.287
600008	0	235.36	-3.6528	2.05652	0	100	3	10.6368	2.25788	9.15368	1.42457e+09	62.89	0	1	2	243.92	219.89	235.22	233.01
000861	0	201.53	-3.79515	0.598199	1	51	3	10.0588	1.63825	8.76592	5.83331e+08	75.74	0	1	3	199.63	175.04	255.98	210.217
000100	0	201.53	-3.28396	1.06394	1	10.84	3	11.0029	1.89371	9.77885	6009627000	22.99	1	1	2	199.63	175.04	255.98	210.217
300198	0	202.59	-3.53395	0.616283	1	15	3	9.48224	1.55117	7.83955	6.91108e+07	59.8	0	1	2	204.22	164.85	265.76	211.61
002357	0	173.82	-3.34539	-1.53458	1	15	3	9.44746	1.53192	8.15242	1.42043e+08	60.62	0	3	3	162.58	159.82	236.39	186.263
300198	0	202.59	-3.53395	0.616283	1	49	3	9.48224	1.55117	7.83955	6.91108e+07	59.8	0	1	2	204.22	164.85	265.76	211.61
300294	0	175.69	-3.88169	-2.74032	1	100	3	9.40467	1.12664	8.0983	1.25401e+08	67.23	0	2	2	148.73	167.19	280.18	198.7
600162	0	201.53	-3.91827	3.07423	1	90	3	10.2148	1.41886	8.74157	5.51525e+08	55.01	0	1	3	199.63	175.04	255.98	210.217
600673	0	201.53	-3.97404	1.53145	1	19.9198	3	10.2943	3.11734	8.78354	6.07495e+08	61.96	0	1	3	199.63	175.04	255.98	210.217
002154	0	224.45	-3.67637	0.744373	1	25	3	9.79051	1.80234	8.34605	2.21843e+08	55.86	0	1	2	217.48	233.67	230.71	227.287
300370	0	235.36	-3.66325	#N/A	1	100	3	#N/A	1.31578	7.9101	8.13017e+07	56.93	1	1	2	243.92	219.89	235.22	233.01
600503	0	239.53	-3.75654	0.393623	1	40	3	9.91241	1.34759	7.65776	4.54739e+07	38.12	0	1	3	237.02	242.78	241.88	240.56
300136	0	201.53	-3.36558	1.66069	1	80	3	9.63103	1.6252	7.86244	7.2851e+07	48.67	0	1	2	199.63	175.04	255.98	210.217
002390	0	154.62	-3.91796	1.35244	1	70	3	9.94001	1.60684	8.4216	2.63998e+08	61.59	0	3	2	139.9	114.08	276.9	176.96
002178	0	239.53	-3.3989	#N/A	0	30	3	#N/A	1.13671	7.84893	7.06204e+07	42.84	1	1	3	237.02	242.78	241.88	240.56
002178	0	239.53	-3.3989	#N/A	0	13	3	#N/A	1.13671	7.84893	7.06204e+07	42.84	1	1	3	237.02	242.78	241.88	240.56
002260	0	201.53	-3.3009	1.92028	1	7.38	3	9.55776	1.52073	7.63685	4.33356e+07	55.85	0	1	2	199.63	175.04	255.98	210.217
002178	0	239.53	-3.3989	#N/A	0	11.6	3	#N/A	1.13671	7.84893	7.06204e+07	42.84	1	1	3	237.02	242.78	241.88	240.56
002049	0	160.76	-3.67066	-0.102708	0	100	3	9.8868	1.15475	8.50063	3.16689e+08	64.32	0	1	2	149.97	131.34	249.86	177.057
300228	0	204.16	-3.58817	1.82561	1	51	3	9.87351	1.4439	8.51836	3.2988e+08	39.72	0	1	2	193.18	201.09	246.02	213.43
601186	0	235.36	-2.46251	2.69665	0	80	3	11.8376	1.99626	10.2843	19242138000	81.03	0	1	2	243.92	219.89	235.22	233.01
002411	0	178.73	-3.37435	#N/A	1	35	3	#N/A	2.7042	7.75302	5.66266e+07	35.98	0	3	2	173.25	139	269	193.75
300193	0	201.53	-3.48227	-1.93654	1	60	3	9.49265	0.888653	7.38927	2.45061e+07	46.9	0	1	2	199.63	175.04	255.98	210.217
300193	0	201.53	-3.48227	-1.93654	1	30	3	9.49265	0.888653	7.38927	2.45061e+07	46.9	0	1	2	199.63	175.04	255.98	210.217
000544	0	166.65	-3.96827	#N/A	0		3	#N/A	2.53266	8.15006	1.41274e+08	58.87	1	2	2	157.52	132.24	259.31	183.023
600879	0	190.14	-4.2613	2.40036	0		3	10.3151	1.81751	8.59256	3.91341e+08	35.12	0	2	2	176.61	175.7	261.07	204.46
600570	0	224.45	-3.7048	-0.067315	1	29.4	3	10.5419	1.04479	8.57643	3.77081e+08	33.92	0	1	3	217.48	233.67	230.71	227.287
000544	0	166.65	-3.96827	#N/A	0	100	3	#N/A	2.53266	8.15006	1.41274e+08	58.87	1	2	2	157.52	132.24	259.31	183.023
600704	0	224.45	-3.90631	#N/A	0	100	3	#N/A	1.68282	8.95237	8.96134e+08	45.31	0	1	3	217.48	233.67	230.71	227.287
002217	0	202.59	-3.58739	#N/A	0	100	3	#N/A	1.87843	8.35968	2.28918e+08	64.31	0	1	2	204.22	164.85	265.76	211.61
002528	0	201.53	-3.37755	0.243699	0	100	3	9.69593	1.80356	7.64774	4.44366e+07	74.96	0	1	2	199.63	175.04	255.98	210.217
600004	0	201.53	-3.69425	-3.56367	0	25	3	10.1699	1.4115	9.18002	1.51365e+09	66.13	0	1	3	199.63	175.04	255.98	210.217
600067	0	202.59	-4.12266	0.463655	1	20	3	10.3503	1.19951	9.14789	1.40569e+09	46.73	0	1	3	204.22	164.85	265.76	211.61
002516	0	204.16	-3.71024	0.819958	1	100	3	9.66291	1.58744	8.39526	2.48461e+08	72.83	1	1	2	193.18	201.09	246.02	213.43
002727	0	164.05	-3.70334	-4.08191	1		3	9.7073	1.22508	8.54296	349109450	74.18	1	3	3	147.22	144.3	255.54	182.353
000802	0	235.36	-3.77054	2.43164	1	100	3	9.68951	1.01843	7.78426	6.08504e+07	41.65	0	1	3	243.92	219.89	235.22	233.01
002727	0	164.05	-3.70334	-4.08191	1		3	9.7073	1.22508	8.54296	349109450	74.18	1	3	3	147.22	144.3	255.54	182.353
300140	0	178.73	-3.57231	-0.088885	0	100	3	9.50562	1.29114	6.72478	5.30614e+06	54.49	0	3	2	173.25	139	269	193.75
600162	0	201.53	-3.91827	3.07423	1	100	3	10.2148	1.41886	8.74157	5.51525e+08	55.01	0	1	3	199.63	175.04	255.98	210.217
300248	0	166.65	-3.52871	#N/A	1	100	3	#N/A	1.12454	7.60515	4.02854e+07	61.21	1	2	3	157.52	132.24	259.31	183.023
002235	0	202.59	-3.23983	#N/A	1	51	3	#N/A	#N/A	#NUM!	-8.6905e+07	42.9	0	1	3	204.22	164.85	265.76	211.61
002380	0	204.16	-3.89502	-0.840294	1	51	3	9.26284	1.20545	7.58148	3.81484e+07	70.47	0	1	3	193.18	201.09	246.02	213.43
000976	0	201.53	-3.81991	#N/A	1	100	3	#N/A	#N/A	#NUM!	-1.79791e+08	30.7	0	1	2	199.63	175.04	255.98	210.217
300315	0	235.36	-3.55786	#N/A	1	80	3	#N/A	1.12686	8.53826	3.4535e+08	55.26	1	1	3	243.92	219.89	235.22	233.01
300418	0	235.36	-3.32773	#N/A	1	15	3	#N/A	1.25378	8.53199	3.404e+08	98.41	1	1	3	243.92	219.89	235.22	233.01
600526	0	224.45	-3.71752	3.71345	0	70	3	9.97803	2.17516	8.13598	1.36767e+08	28.91	0	1	2	217.48	233.67	230.71	227.287
002340	0	201.53	-3.45127	2.25315	1	65	3	10.242	2.67433	8.71405	5.17666e+08	42.54	1	1	2	199.63	175.04	255.98	210.217
600984	0	178.73	-3.56282	#N/A	0	100	3	#N/A	#N/A	#NUM!	-1.33588e+08	65.82	0	3	2	173.25	139	269	193.75
300063	0	201.53	-3.58381	#N/A	1	10	3	#N/A	5.14691	7.37562	2.37477e+07	62.12	0	1	3	199.63	175.04	255.98	210.217
002210	0	201.53	-3.73864	-0.108705	1	86	3	10.3784	0.429894	7.76342	5.79989e+07	74.98	1	1	3	199.63	175.04	255.98	210.217
002172	0	204.16	-3.65113	#N/A	1	100	3	#N/A	#N/A	#NUM!	-5.92684e+07	56	0	1	2	193.18	201.09	246.02	213.43
000826	0	190.14	-3.98277	1.70989	0	70	3	10.4355	1.33947	9.04825	1.1175e+09	53.05	0	2	3	176.61	175.7	261.07	204.46
600310	0	166.12	-3.78428	1.64151	0	100	3	9.99925	4.22178	8.59055	3.89537e+08	60.13	1	1	2	154.29	139.98	252.66	182.31
300363	0	184.71	-3.47108	0.491312	1	20	3	9.52155	1.28819	8.20669	1.60949e+08	74.49	0	3	2	175.57	157.88	263.63	199.027
000828	0	201.53	-4.19743	-1.74464	0	24	3	10.0096	1.34919	8.90114	7.9641e+08	71.83	0	1	3	199.63	175.04	255.98	210.217
300063	0	201.53	-3.58381	#N/A	1	80	3	#N/A	5.14691	7.37562	2.37477e+07	62.12	0	1	3	199.63	175.04	255.98	210.217
600664	0	167.8	-4.02347	1.11135	0	100	3	10.3132	2.1133	8.50123	3.17128e+08	59.58	1	2	2	152.48	142.48	264.41	186.457
002120	0	224.45	-3.72762	-0.468853	1	49	3	9.19838	1.25033	8.08489	1.21587e+08	56.06	0	1	3	217.48	233.67	230.71	227.287
601678	0	181.88	-3.43435	-0.785387	1	9.526	3	9.97174	1.89103	8.75617	5.70388e+08	37.11	0	1	2	169.89	161.19	259.08	196.72
601678	0	181.88	-3.43435	-0.785387	1	9.274	3	9.97174	1.89103	8.75617	5.70388e+08	37.11	0	1	2	169.89	161.19	259.08	196.72
600325	0	201.53	-3.75855	2.3998	0	49	3	10.8097	1.14853	8.96061	9.133e+08	30.02	1	1	3	199.63	175.04	255.98	210.217
600325	0	201.53	-3.75855	2.3998	0	18.94	3	10.8097	1.14853	8.96061	9.133e+08	30.02	1	1	3	199.63	175.04	255.98	210.217
002341	0	201.53	-3.42943	1.88592	1	51	3	9.80398	2.11753	8.23056	1.70042e+08	53.32	0	1	2	199.63	175.04	255.98	210.217
600325	0	201.53	-3.75855	2.3998	0	49	3	10.8097	1.14853	8.96061	9.133e+08	30.02	1	1	3	199.63	175.04	255.98	210.217
000667	0	164.05	-4.10541	2.11018	1	100	3	10.2644	1.78351	8.35383	2.25856e+08	37.74	1	3	3	147.22	144.3	255.54	182.353
300363	0	184.71	-3.47108	0.491312	1	100	3	9.52155	1.28819	8.20669	1.60949e+08	74.49	0	3	2	175.57	157.88	263.63	199.027
600523	0	154.62	-3.75303	0.783188	0	38	3	9.79429	1.73387	8.31725	2.0761e+08	57.72	1	3	2	139.9	114.08	276.9	176.96
600122	0	204.16	-3.73406	0.597181	1	45	3	10.2492	1.65304	8.90738	8.0794e+08	36.05	0	1	3	193.18	201.09	246.02	213.43
002545	0	181.88	-3.87478	0.661394	1	95	3	9.65357	2.15806	7.98984	9.76878e+07	77.56	0	1	2	169.89	161.19	259.08	196.72
002084	0	201.53	-3.54209	1.38065	1	25	3	9.64163	3.07349	7.88308	7.63982e+07	56.96	0	1	2	199.63	175.04	255.98	210.217
300254	0	167.66	-3.42181	0.644338	1	25	3	9.44124	1.71007	7.81665	6.5562e+07	58.79	0	2	2	163.16	124.78	260.43	182.79
300254	0	167.66	-3.42181	0.644338	1	20	3	9.44124	1.71007	7.81665	6.5562e+07	58.79	0	2	2	163.16	124.78	260.43	182.79
603008	0	224.45	-3.83708	#N/A	1	100	3	#N/A	1.61276	8.07658	1.19283e+08	55.96	0	1	2	217.48	233.67	230.71	227.287
600759	0	179.62	-4.32998	1.22864	1	8.3136	3	10.3004	3.73424	8.53627	3.43769e+08	55.94	0	1	2	170.99	153.8	255.03	193.273
300253	0	239.53	-3.4657	1.61821	1	60	3	10.0269	1.01281	8.08171	1.207e+08	52.88	0	1	3	237.02	242.78	241.88	240.56
300343	0	181.88	-3.46586	#N/A	1	100	3	#N/A	2.25917	7.40247	2.52622e+07	66.24	1	1	3	169.89	161.19	259.08	196.72
002565	0	239.53	-3.54833	1.446	1	60	3	9.84773	#N/A	#NUM!	-2.12965e+07	49.34	1	1	2	199.63	175.04	255.98	210.217
603018	0	204.16	-3.5052	0.936322	1	99.86	3	9.62427	1.14886	8.31527	2.06669e+08	27.7963	0	1	3	237.02	242.78	241.88	240.56
002470	0	181.88	-3.77461	0.658244	1	51	3	10.3355	1.21408	9.03469	1.08314e+09	72.65	1	1	2	193.18	201.09	246.02	213.43
600801	0	190.14	-3.88812	0.361489	1	28	3	10.4662	2.04515	9.42282	2.64738e+09	66.41	0	2	2	169.89	161.19	259.08	196.72
002619	0	224.45	-3.56347	2.27422	1	40	3	9.38338	5.50136	7.46985	2.95022e+07	58.63	0	1	3	176.61	175.7	261.07	204.46
002684	0	166.65	-3.55989	2.63774	1	100	3	9.36522	3.82933	7.38613	2.43293e+07	61.71	1	2	2	217.48	233.67	230.71	227.287
002280	0	224.45	-3.51346	-8.34315	1	100	3	9.46141	1.02939	8.29595	1.97676e+08	90.89	0	1	3	157.52	132.24	259.31	183.023
002157	0	175.69	-3.87335	#N/A	1	100	3	#N/A	8.64003	8.39732	2.49641e+08	74.58	0	2	2	217.48	233.67	230.71	227.287
300131	0	201.53	-3.27472	2.92916	1	51	3	9.61696	2.54431	7.67918	4.77731e+07	61.08	1	1	3	148.73	167.19	280.18	198.7
300152	0	160.76	-3.57951	1.60794	1	51.3118	3	9.61858	1.61866	7.82816	6.73232e+07	38.41	0	1	3	199.63	175.04	255.98	210.217
300134	0	180.59	-3.35037	-4.91023	1	55	3	10.1499	1.23613	8.80399	6.36783e+08	68.93	0	2	2	149.97	131.34	249.86	177.057
600565	0	184.71	-3.62257	2.54818	1	49	3	10.4016	1.15506	8.93383	8.58684e+08	80.45	0	3	3	156.56	173.84	272.22	200.873
600565	0	184.71	-3.62257	2.54818	1	100	3	10.4016	1.15506	8.93383	8.58684e+08	80.45	0	3	3	175.57	157.88	263.63	199.027
603100	0	184.71	-3.75465	1.35513	0	100	3	9.70637	1.6313	8.38321	2.41661e+08	72.41	0	3	2	175.57	157.88	263.63	199.027
002713	0	235.36	-3.82069	-3.37453	1	51	3	9.41234	1.17577	8.16242	1.4535e+08	79.18	0	1	2	175.57	157.88	263.63	199.027
603017	0	204.16	-3.80543	-6.82696	1	30	3	9.17239	1.06244	8.04667	1.11345e+08	65.03	1	1	3	243.92	219.89	235.22	233.01
600423	0	166.12	-3.67795	1.77722	0	40	3	9.80677	28.8857	8.31294	2.05561e+08	48.99	0	1	2	193.18	201.09	246.02	213.43
300177	0	201.53	-3.39436	0.189248	1	51	3	9.59056	1.118	8.05998	1.14811e+08	55.37	0	1	2	154.29	139.98	252.66	182.31
600423	0	166.12	-3.67795	1.77722	0	3.85	3	9.80677	28.8857	8.31294	2.05561e+08	48.99	0	1	2	154.29	139.98	252.66	182.31
[truncated: 19,767 more rows]
